# Supplementary material for: Functional Seasonality of Free-Living and Particle-Associated Prokaryotic Communities in the Coastal Adriatic Sea
Source: Front Microbiol. 2020 Nov 16;11:584222. doi: 10.3389/fmicb.2020.584222 (PMC7701263; doi:10.3389/fmicb.2020.584222)
Supplement: Supplementary Table 1 — Date, sample type and diversity indices of samples rarified to the lowest number of amplicon sequence variants (ASVs). [file Data_Sheet_1.xlsx]

## Sheet: Table S1
Table S1. Marker genes used normalized abundance. The presence (+) in at least one sample of the dataset is indicated. Winter ambient water duplicates: WAW1 and WAW2, summer ambient water duplicates: SAW1 and SAW2, winter marine snow duplicates: WMS1 and WMS2, summer marine snow duplicates: SMS1 and SMS2.
KO list	Presence/absence	Name	Pathway	Metabolism	WAW1	WAW2	WMS1	WMS2	SAW1	SAW2	SMS1	SMS2
K00855	+	PRK, prkB; phosphoribulokinase [EC:2.7.1.19]	Calvin Cycle	Carbon metabolism/autotrophic pathways	91.342	59.8436	161.187	151.367	36.0864	43.7204	30.3899	25.1164
K01601	+	rbcL; ribulose-bisphosphate carboxylase large chain [EC:4.1.1.39]	Calvin Cycle	Carbon metabolism/autotrophic pathways	107.032	84.1231	160.174	158.825	74.5733	69.4947	44.3692	32.5606
K01602	+	rbcS; ribulose-bisphosphate carboxylase small chain [EC:4.1.1.39]	Calvin Cycle	Carbon metabolism/autotrophic pathways	89.3096	64.7265	158.458	147.31	48.591	47.3555	31.3349	28.4322
K00198	-	cooS, acsA; anaerobic carbon-monoxide dehydrogenase catalytic subunit [EC:1.2.7.4]	Reductive acetyl-CoA pathway (Wood-Ljungdahl pathway)	Carbon metabolism/autotrophic pathways
K14138	-	acsB; acetyl-CoA synthase [EC:2.3.1.169]	Reductive acetyl-CoA pathway (Wood-Ljungdahl pathway)	Carbon metabolism/autotrophic pathways
K15023	-	acsE; 5-methyltetrahydrofolate corrinoid/iron sulfur protein methyltransferase [EC:2.1.1.258]	Reductive acetyl-CoA pathway (Wood-Ljungdahl pathway)	Carbon metabolism/autotrophic pathways
K14468	-	mcr; malonyl-CoA reductase / 3-hydroxypropionate dehydrogenase (NADP+) [EC:1.2.1.75 1.1.1.298]	3-Hydroxypropionate bi-cycle	Carbon metabolism/autotrophic pathways
K15052	-	prpE; propionyl-CoA carboxylase [EC:6.4.1.3 2.1.3.15]	3-Hydroxypropionate bi-cycle	Carbon metabolism/autotrophic pathways
K08691	+	mcl; malyl-CoA/(S)-citramalyl-CoA lyase [EC:4.1.3.24 4.1.3.25]	3-Hydroxypropionate bi-cycle	Carbon metabolism/autotrophic pathways	17.5487	13.0181	6.1339	8.3999	41.2067	42.2611	12.7271	0
K14469	-	acrylyl-CoA reductase (NADPH) / 3-hydroxypropionyl-CoA dehydratase / 3-hydroxypropionyl-CoA synthetase [EC:1.3.1.84 4.2.1.116 6.2.1.36]	3-Hydroxypropionate bi-cycle	Carbon metabolism/autotrophic pathways
K14470	+	mct; 2-methylfumaryl-CoA isomerase [EC:5.4.1.3]	3-Hydroxypropionate bi-cycle	Carbon metabolism/autotrophic pathways	24.2001	24.4543	37.753	43.2824	2.6662	3.2723	0	0
K09709	+	meh; 3-methylfumaryl-CoA hydratase [EC:4.2.1.153]	3-Hydroxypropionate bi-cycle	Carbon metabolism/autotrophic pathways	40.0051	34.7773	26.8919	26.8257	99.9673	61.779	22.0003	0
K15039	-	K15039; 3-hydroxypropionate dehydrogenase (NADP+) [EC:1.1.1.298]	Hydroxypropionate-hydroxybutylate cycle	Carbon metabolism/autotrophic pathways
K15017	-	malonyl-CoA/succinyl-CoA reductase (NADPH) [EC:1.2.1.75 1.2.1.76]	Dicarboxylate-hydroxybutyrate cycle | Hydroxypropionate-hydroxybutylate cycle	Carbon metabolism/autotrophic pathways
K15016	+	enoyl-CoA hydratase / 3-hydroxyacyl-CoA dehydrogenase [EC:4.2.1.17 1.1.1.35]	Dicarboxylate-hydroxybutyrate cycle | Hydroxypropionate-hydroxybutylate cycle	Carbon metabolism/autotrophic pathways	34.0601	35.2959	21.4132	17.3331	6.4194	2.6762	0	0
K15230	-	aclA; ATP-citrate lyase alpha-subunit [EC:2.3.3.8]	Reductive citrate cycle (rTCA cycle)	Carbon metabolism/autotrophic pathways
K15231	-	aclB; ATP-citrate lyase beta-subunit [EC:2.3.3.8]	Reductive citrate cycle (rTCA cycle)	Carbon metabolism/autotrophic pathways
K15232	-	ccsA; citryl-CoA synthetase large subunit [EC:6.2.1.18]	Reductive citrate cycle (rTCA cycle)	Carbon metabolism/autotrophic pathways
K15233	-	ccsB; citryl-CoA synthetase small subunit	Reductive citrate cycle (rTCA cycle)	Carbon metabolism/autotrophic pathways
K03520	+	coxL, cutL; aerobic carbon-monoxide dehydrogenase large subunit [EC:1.2.5.3]	CO-Oxidation	CO-Oxidation	53.8834	43.9201	86.3043	89.0042	174.409	182.39	40.967	6.9025
K03519	+	coxM, cutM; aerobic carbon-monoxide dehydrogenase medium subunit [EC:1.2.5.3]	CO-Oxidation	CO-Oxidation	40.0046	28.1827	71.8136	70.9508	116.549	116.118	31.5393	0
K03518	+	coxS; aerobic carbon-monoxide dehydrogenase large subunit [EC:1.2.5.3]	CO-Oxidation	CO-Oxidation	87.7983	81.2767	79.7764	88.3735	184.426	183.66	64.2369	10.9141
K00320	+	mer; 5,10-methylenetetrahydromethanopterin reductase [EC:1.5.98.2]	Methanogenesis, CO2 => methane	Methane metabolism	14.7773	17.2835	37.9156	49.2238	0	0	0	0
K00399	-	mcrA; methyl-coenzyme M reductase alpha subunit [EC:2.8.4.1]	Methanogenesis, methanol => methane | Methanogenesis, acetate => methane | Methanogenesis, methylamine/dimethylamine/trimethylamine => methane | Methanogenesis, CO2 => methane	Methane metabolism
K14083	+	mttB; trimethylamine---corrinoid protein Co-methyltransferase [EC:2.1.1.250]	Methanogenesis, methylamine/dimethylamine/trimethylamine => methane	Methane metabolism	418.136	320.946	287.177	251.44	507.204	459.398	114.274	15.6586
K00577	+	mtrA; tetrahydromethanopterin S-methyltransferase subunit A [EC:2.1.1.86]	Methanogenesis, acetate => methane | Methanogenesis, CO2 => methane	Methane metabolism	16.7342	19.3136	24.8611	19.0747	0	0	0	0
K00584	-	mtrH; tetrahydromethanopterin S-methyltransferase subunit H [EC:2.1.1.86]	Methanogenesis, acetate => methane | Methanogenesis, CO2 => methane	Methane metabolism
K03390	-	hdrC; heterodisulfide reductase subunit C [EC:1.8.98.1]	Methanogenesis, methanol => methane | Methanogenesis, acetate => methane | Methanogenesis, methylamine/dimethylamine/trimethylamine => methane | Methanogenesis, CO2 => methane	Methane metabolism
K04480	-	mtaB; methanol---5-hydroxybenzimidazolylcobamide Co-methyltransferase [EC:2.1.1.90]	Methanogenesis, methanol => methane	Methane metabolism
K05979	+	comB; 2-phosphosulfolactate phosphatase [EC:3.1.3.71]	Coenzyme M biosynthesis	Methane metabolism	59.8713	46.8376	155.405	161.647	32.1485	43.705	25.0375	11.4973
K06034	+	comD; sulfopyruvate decarboxylase subunit alpha [EC:4.1.1.79]	Coenzyme M biosynthesis	Methane metabolism	36.3555	33.3803	6.2234	4.5861	37.0963	49.5441	11.2131	0
K08097	+	comA; phosphosulfolactate synthase [EC:4.4.1.19]	Coenzyme M biosynthesis	Methane metabolism	19.7013	14.3654	15.5067	16.6406	37.9739	37.7426	11.6347	0
K13039	+	comE; sulfopyruvate decarboxylase subunit beta [EC:4.1.1.79]	Coenzyme M biosynthesis	Methane metabolism	21.1523	13.058	4.9072	4.2594	14.9709	13.8307	3.0185	0
K10944	+	pmoA-amoA; methane/ammonia monooxygenase subunit A [EC:1.14.18.3 1.14.99.39]	Nitrification|Methane oxidation, methanotroph, methane => formaldehyde	Nitrogen metabolism	19.6184	20.2747	31.106	24.7058	0	0	0	0
K10535	-	hao; hydroxylamine dehydrogenase [EC:1.7.2.6]	Nitrification, ammonia => nitrite | Complete nitrification, ammonia => nitrite => nitrate	Nitrogen metabolism
K20932	-	hydrazine synthase subunit [EC:1.7.2.7]	anaerobic ammonia oxidizers (anammox bacteria)	Nitrogen metabolism
K20933	-	hydrazine synthase subunit [EC:1.7.2.7]	anaerobic ammonia oxidizers (anammox bacteria)	Nitrogen metabolism
K20934	-	hydrazine synthase subunit [EC:1.7.2.7]	anaerobic ammonia oxidizers (anammox bacteria)	Nitrogen metabolism
K20935	-	hydrazine dehydrogenase [EC:1.7.2.8]	anaerobic ammonia oxidizers (anammox bacteria)	Nitrogen metabolism
K00370	+	narG, narZ, nxrA; nitrate reductase / nitrite oxidoreductase, alpha subunit [EC:1.7.5.1 1.7.99.-]	Nitrification, ammonia => nitrite => nitrate|Denitrification, nitrate => nitrogen|Dissimilatory nitrate reduction, nitrate => ammonia|	Nitrogen metabolism	17.5169	16.0277	5.6277	6.046	0	0	0	0
K00371	+	narH, narY, nxrB; nitrate reductase / nitrite oxidoreductase, beta subunit [EC:1.7.5.1 1.7.99.-]	Nitrification, ammonia => nitrite => nitrate|Denitrification, nitrate => nitrogen|Dissimilatory nitrate reduction, nitrate => ammonia|	Nitrogen metabolism	8.9625	6.2689	2.3817	2.9221	0	0	0	0
K00367	+	narB; ferredoxin-nitrate reductase [EC:1.7.7.2]	Assimilatory nitrate reduction, nitrate => ammonia	Nitrogen metabolism	32.0441	15.7957	44.8094	18.623	10.5221	15.4145	6.8176	5.6231
K00372	+	nasA; assimilatory nitrate reductase catalytic subunit [EC:1.7.99.4]	Assimilatory nitrate reduction, nitrate => ammonia	Nitrogen metabolism	0	0	0	0	0	1.6673	3.6683	0
K00362	+	nirB; nitrite reductase (NADH) large subunit [EC:1.7.1.15]	Dissimilatory nitrate reduction, nitrate => ammonia	Nitrogen metabolism	0	5.4732	0	0	3.8959	6.1161	16.5223	7.3344
K00363	+	nirD; nitrite reductase (NADH) small subunit [EC:1.7.1.15]	Dissimilatory nitrate reduction, nitrate => ammonia	Nitrogen metabolism	1.2284	2.9776	0	0	3.46	2.9868	11.3994	3.0087
K03385	+	nrfA; nitrite reductase (cytochrome c-552) [EC:1.7.2.2]	Dissimilatory nitrate reduction, nitrate => ammonia	Nitrogen metabolism	0	0	0	0	0	0	7.7384	3.3592
K15876	-	nrfH; cytochrome c nitrite reductase small subunit	Dissimilatory nitrate reduction, nitrate => ammonia	Nitrogen metabolism
K00368	+	nirK; nitrite reductase (NO-forming) [EC:1.7.2.1]	Denitrification, nitrate => nitrogen	Nitrogen metabolism	21.8995	22.7564	24.5373	23.266	0	1.0947	0	0
K15864	-	nirS; nitrite reductase (NO-forming) / hydroxylamine reductase [EC:1.7.2.1 1.7.99.1]	Denitrification, nitrate => nitrogen	Nitrogen metabolism
K04561	-	norB; nitric oxide reductase subunit B [EC:1.7.2.5]	Denitrification, nitrate => nitrogen	Nitrogen metabolism
K02305	-	norC; nitric oxide reductase subunit C	Denitrification, nitrate => nitrogen	Nitrogen metabolism
K00376	-	nosZ; nitrous-oxide reductase [EC:1.7.2.4]	Denitrification, nitrate => nitrogen	Nitrogen metabolism
K15877	-	CYP55; fungal nitric oxide reductase [EC:1.7.1.14]	Denitrification, nitrate => nitrogen	Nitrogen metabolism
K00374	+	narI, narV; nitrate reductase gamma subunit [EC:1.7.5.1 1.7.99.-]	Denitrification, nitrate => nitrogen|Dissimilatory nitrate reduction, nitrate => ammonia	Nitrogen metabolism	12.9602	21.7405	11.4683	11.4371	6.232	5.5104	1.5512	0
K02567	+	napA; periplasmic nitrate reductase NapA [EC:1.7.99.-]	Denitrification, nitrate => nitrogen|Dissimilatory nitrate reduction, nitrate => ammonia	Nitrogen metabolism	0	0	0	0	0	0	10.8126	3.9486
K02568	+	napB; cytochrome c-type protein NapB	Denitrification, nitrate => nitrogen|Dissimilatory nitrate reduction, nitrate => ammonia	Nitrogen metabolism	0	0	0	0	0	0	10.0569	3.1868
K17222	+	soxA; sulfur-oxidizing protein SoxA	Thiosulfate oxidation by SOX complex, thiosulfate => sulfate	Sulfur metabolism	23.8622	22.7715	32.453	27.3808	46.6949	46.2616	6.9734	0
K17223	+	soxX; sulfur-oxidizing protein SoxX	Thiosulfate oxidation by SOX complex, thiosulfate => sulfate	Sulfur metabolism	34.828	31.1634	29.0214	20.3104	36.7615	43.6285	13.9611	0
K17224	+	soxB; sulfur-oxidizing protein SoxB	Thiosulfate oxidation by SOX complex, thiosulfate => sulfate	Sulfur metabolism	42.3894	28.2516	24.6451	29.6668	58.2759	58.9062	14.7156	0
K17225	+	soxC; sulfane dehydrogenase subunit SoxC	Thiosulfate oxidation by SOX complex, thiosulfate => sulfate	Sulfur metabolism	42.9795	30.0748	29.1193	27.5573	29.5499	31.8888	13.1925	0
K17226	+	soxY; sulfur-oxidizing protein SoxY	Thiosulfate oxidation by SOX complex, thiosulfate => sulfate	Sulfur metabolism	61.2393	54.3777	33.5375	26.477	76.1783	78.235	12.5847	0
K17227	+	soxZ; sulfur-oxidizing protein SoxZ	Thiosulfate oxidation by SOX complex, thiosulfate => sulfate	Sulfur metabolism	38.5702	24.5053	30.9	24.1797	47.1884	50.8919	6.7997	0
K00394	+	aprA; adenylylsulfate reductase, subunit A [EC:1.8.99.2]	Dissimilatory sulfate reduction, sulfate => H2S	Sulfur metabolism	422.088	459.46	74.1805	94.2831	160.472	153.259	43.2036	10.3177
K00395	+	aprB; adenylylsulfate reductase, subunit B [EC:1.8.99.2]	Dissimilatory sulfate reduction, sulfate => H2S	Sulfur metabolism	237.064	315.079	41.5645	51.7768	119.635	105.815	23.4154	0
K11180	+	dsrA; dissimilatory sulfite reductase alpha subunit [EC:1.8.99.5]	Dissimilatory sulfate reduction, sulfate => H2S	Sulfur metabolism	9.7125	9.7233	12.8015	12.1464	9.1699	8.0121	0	0
K11181	+	dsrB; dissimilatory sulfite reductase beta subunit [EC:1.8.99.5]	Dissimilatory sulfate reduction, sulfate => H2S	Sulfur metabolism	7.8175	6.0289	11.987	11.9213	6.7603	5.1569	2.2159	0
K18008	-	hydA, [NiFe] hydrogenase small subunit [EC:1.12.2.1]	H2 oxidation	H2 oxidation
K00436	-	hoxH, NAD-reducing hydrogenase large subunit [EC:1.12.1.2]	H2 oxidation	H2 oxidation
K00440	-	frhA, coenzyme F420 hydrogenase subunit alpha [EC:1.12.98.1]	H2 oxidation/methene metabolism	H2 oxidation

## Sheet: Table S2
Table S2. Date, sample type and diversity indices of samples rarified to the lowest number of ASVs.
Date	Season	Sample type	Species richness	Individuals	Shannon index
2015-04-25	Spring	AW	469	8364	4.415
2015-06-24	Summer	AW	543	8364	4.715
2015-06-25	Summer	AW	505	8364	4.449
2015-06-26	Summer	AW	567	8364	4.771
2015-11-03	Fall	AW	813	8364	5.74
2016-02-01	Winter	AW	648	8364	4.73
2016-02-03	Winter	AW	648	8364	4.662
2016-02-08	Winter	AW	858	8364	5.379
2016-05-12	Spring	AW	476	8364	4.655
2016-05-16	Spring	AW	582	8364	4.874
2016-07-30	Summer	AW	365	8364	4.701
2015-04-25	Spring	MS	519	8364	4.852
2015-06-24	Summer	MS	357	8364	4.275
2015-06-25	Summer	MS	561	8364	4.87
2015-06-26	Summer	MS	310	8364	4.553
2015-11-03	Fall	MS	402	8364	5.283
2015-11-07	Fall	MS	354	8364	5.241
2016-02-01	Winter	MS	144	8364	3.233
2016-02-03	Winter	MS	141	8364	3.12
2016-02-08	Winter	MS	112	8364	3.508
2016-05-12	Spring	MS	529	8364	5.115
2016-05-16	Spring	MS	560	8364	5.32
2016-07-30	Summer	MS	315	8364	4.717

## Sheet: Table S3
Table S3. Abundance and taxonomic assignment of trimmed reads, and diversity indexes of the metagenomes.
	After trimming	Nr. assigned reads								relative abundance of assigned reads
Sample	Nr. of reads	Bacteria	Archaea	Eukaryota	Viruses	unclassified sequences	other sequences	Not assigned	TOTAL	% Bacteria	% Archaea	% Eukaryota	% Viruses	% unclassified sequences	% other sequences	% not assigned	TOTAL	Shannon_H diversity weighted assemblies (prokaryotes)	Shannon_H diversity metazoans
AW01	23708577	14080054	929833	704241	875367	26642	77	9653565	26269779	53.5979	3.53955	2.6808	3.33222	0.101417	0.000293112	36.7478	100	4.169	0.2916
AW02	25468320	14691805	745491	716846	1087384	32037	58	9079583	26353204	55.7496	2.82884	2.72015	4.12619	0.121568	0.000220087	34.4534	100	4.141	0.1231
AW24	28605144	13433974	59231	634625	242043	13650	75	10397713	24781311	54.2101	0.239015	2.5609	0.976716	0.0550818	0.000302647	41.9579	100	4.318	0.8532
AW25	33900884	16527523	53504	646732	247196	16325	76	12685447	30176803	54.769	0.177302	2.14314	0.819159	0.0540978	0.000251849	42.0371	100	4.342	0.9841
MS01	34089234	13926195	541985	708926	290171	19468	89	13192723	28679557	48.5579	1.8898	2.47189	1.01177	0.0678811	0.000310326	46.0004	100	3.861	1.579
MS02	30012502	10835554	349718	542413	242565	16644	63	9743816	21730773	49.8627	1.60932	2.49606	1.11623	0.0765918	0.000289911	44.8388	100	3.864	0.6345
MS24	31391301	4565641	16796	604588	181654	5561	68	3735792	9110100	50.1163	0.184367	6.63646	1.99398	0.0610421	0.000746424	41.0071	100	4.361	1.019
MS25	28449449	2161132	14297	644192	99468	2923	40	2110400	5032452	42.9439	0.284096	12.8008	1.97653	0.058083	0.000794841	41.9358	100	3.848	1.509

## Sheet: Table S4
Table S4. SIMPER analysis based on relative abundance of reads assigned to eukaryotes. Winter ambient water: WAW, summer ambient water: SAW, winter marine snow: WMS, summer marine snow: SMS.
Taxon	Av. dissim	Contrib. %	Cumulative %	Mean WAW	Mean SAW	Mean WMS	Mean SMS
Copepoda	16.54	31.28	31.28	74.4	29.3	46.1	47.6
Hydrozoa	8.687	16.42	47.7	0.025	34.7	0.075	0.395
Polychaeta	6.608	12.49	60.19	0.445	0.215	24.1	7.17
Alveolata	3.42	6.466	66.66	8.95	15.3	3.37	7.97
Platyhelminthes	2.979	5.632	72.29	0.03	0.105	0	11.9
NA-Metazoa	2.683	5.073	77.37	1.09	0.31	6.98	7.07
Gastropoda	1.992	3.765	81.13	0.025	0.425	3.38	5.78
Bivalvia	1.948	3.683	84.81	0.465	0.1	5.63	3.98
Tunicata	1.656	3.13	87.94	0.41	2.97	5.37	0.295
Rhizaria	1.525	2.884	90.83	2.49	5.61	0.33	1.42
Stramenopiles	0.9637	1.822	92.65	4.08	4.53	2.78	2.18
Archaeplastida	0.8136	1.538	94.19	3.39	0.23	0.155	0.28
Haptista	0.5705	1.079	95.27	0.66	2.22	0.07	0.255
Excavata	0.4778	0.9034	96.17	0.24	0.48	0	1.81
Cryptista	0.4418	0.8353	97.01	1.31	0.895	0.015	0.07
Branchiopoda	0.3458	0.6538	97.66	0	1.02	0	0.765
Eukaryota	0.2613	0.494	98.15	0.925	0.63	0.17	0.085
Arachnida	0.1999	0.3779	98.53	0	0	0.8	0
Other-Maxillopoda	0.1768	0.3342	98.87	0.705	0	0	0.01
Obazoa	0.1265	0.2392	99.11	0.335	0.62	0.17	0.25
Acoelomorpha	0.1148	0.2171	99.32	0	0	0.015	0.45
Nemertea	0.07244	0.137	99.46	0	0.015	0.285	0.01
Bryozoa	0.06367	0.1204	99.58	0	0.025	0.115	0.225
Chaetognatha	0.05991	0.1133	99.69	0	0.24	0	0
Echinodermata	0.04742	0.08965	99.78	0	0.19	0	0
Amoebozoa	0.03869	0.07315	99.86	0.15	0.01	0.015	0
NA	0.02455	0.04641	99.9	0.04	0.08	0	0.015
Porifera	0.01623	0.03069	99.93	0	0	0	0.065
Anthozoa	0.01499	0.02833	99.96	0	0	0.06	0
Ctenophora	0.005412	0.01023	99.97	0.01	0	0.015	0
Gastrotricha	0.004996	0.009445	99.98	0	0	0	0.02
Insecta	0.002498	0.004722	99.99	0	0	0	0.01
Entoprocta	0.002496	0.004719	99.99	0	0	0	0.01
Scyphozoa	0.002496	0.004719	100	0	0	0	0.01
Craniata	0.002496	0.004719	100	0	0	0	0.01

## Sheet: Table S5
Table S5. Taxonomy, number of reads and relative abundance of reads aligned to significantly enriched species in the AW.
Taxa	Reads	%
Candidatus Pelagibacter sp. HTCC7211	139411	40.1105
alpha proteobacterium HIMB114	45916	13.2107
Candidatus Puniceispirillum marinum	40550	11.6668
Methylophilales bacterium HTCC2181	12759	3.67095
Synechococcus sp. CC9902	12473	3.58866
Candidatus Pelagibacter ubique	9015	2.59374
Candidatus Pelagibacter sp. IMCC9063	8857	2.54829
Zunongwangia profunda	7716	2.22
Rhodobacterales bacterium HTCC2255	3259	0.937661
marine gamma proteobacterium HTCC2080	3253	0.935935
Roseobacter denitrificans	2061	0.592979
Prochlorococcus marinus	1995	0.57399
Synechococcus sp. CC9311	1892	0.544355
Flavobacteria bacterium MS024-2A	1753	0.504363
Synechococcus sp. BL107	1517	0.436463
alpha proteobacterium BAL199	1391	0.400211
Rhodobacteraceae bacterium HTCC2083	1320	0.379783
Kordia algicida	1304	0.375179
Rhodobacteraceae bacterium HTCC2150	1252	0.360218
Vibrio caribbeanicus	1239	0.356478
Owenweeksia hongkongensis	1233	0.354752
Synechococcus sp. WH 7805	1188	0.341805
Flavobacteriales bacterium ALC-1	1088	0.313033
beta proteobacterium KB13	1078	0.310156
Thalassobium sp. R2A62	1044	0.300374
Roseibium sp. TrichSKD4	1031	0.296633
Roseobacter litoralis	969	0.278795
Synechococcus sp. RCC307	967	0.27822
gamma proteobacterium IMCC3088	962	0.276781
Coraliomargarita akajimensis	896	0.257792
Flavobacteria bacterium BBFL7	894	0.257217
Maricaulis maris	873	0.251175
Ahrensia sp. R2A130	872	0.250887
Aurantimonas manganoxydans	861	0.247722
Synechococcus sp. WH 8102	841	0.241968
Octadecabacter arcticus	769	0.221252
Marivirga tractuosa	767	0.220677
Ruegeria pomeroyi	754	0.216937
Jannaschia sp. CCS1	710	0.204277
Synechococcus sp. WH 7803	682	0.196221
Dokdonia sp. 4H-3-7-5	543	0.156229
gamma proteobacterium HTCC2207	516	0.148461
Roseobacter sp. AzwK-3b	515	0.148173
marine gamma proteobacterium HTCC2148	471	0.135513
Hoeflea phototrophica	454	0.130622
Plesiocystis pacifica	438	0.126019
Dinoroseobacter shibae	430	0.123717
Oceanicaulis sp. HTCC2633	425	0.122279
Roseovarius nubinhibens	424	0.121991
marine gamma proteobacterium HTCC2143	413	0.118826
Sulfitobacter indolifex	403	0.115949
Paracoccus denitrificans	393	0.113072
Sphingomonas sp. SKA58	391	0.112496
Candidatus Nitrosarchaeum limnium	379	0.109044
Octadecabacter antarcticus	378	0.108756
Verrucomicrobiae bacterium DG1235	361	0.103865
Gimesia maris	360	0.103577
Lacinutrix sp. 5H-3-7-4	308	0.088616
Synechococcus sp. CC9605	292	0.0840126
Muricauda ruestringensis	275	0.0791214
Pirellula staleyi	273	0.078546
Phaeobacter inhibens	267	0.0768197
Roseobacter sp. SK209-2-6	265	0.0762443
Azorhizobium caulinodans	232	0.0667497
Congregibacter litoralis	229	0.0658866
Parvularcula bermudensis	226	0.0650234
Salipiger bermudensis	212	0.0609954
Citreicella sp. SE45	211	0.0607077
Ruegeria lacuscaerulensis	211	0.0607077
Cyclobacterium marinum	209	0.0601323
Rhodobacteraceae bacterium KLH11	205	0.0589814
Parvibaculum lavamentivorans	204	0.0586937
Labrenzia aggregata	201	0.0578306
Psychroflexus torquis	197	0.0566797
Flavobacterium johnsoniae	192	0.0552411
Shewanella pealeana	189	0.054378
Marinomonas sp. MED121	185	0.0532271
gamma proteobacterium NOR5-3	182	0.052364
Fulvimarina pelagi	179	0.0515009
Maritimibacter alkaliphilus	176	0.0506377
Rhodobacter capsulatus	176	0.0506377
Rubinisphaera brasiliensis	176	0.0506377
Rhodopseudomonas palustris	171	0.0491991
Roseobacter sp. CCS2	171	0.0491991
Saccharophagus degradans	170	0.0489114
Luminiphilus syltensis	166	0.0477606
unidentified eubacterium SCB49	163	0.0468974
Halomonas elongata	160	0.0460343
Pseudomonas mendocina	158	0.0454589
Leeuwenhoekiella blandensis	155	0.0445957
Shewanella halifaxensis	146	0.0420063
Roseobacter sp. GAI101	145	0.0417186
Erythrobacter sp. SD-21	145	0.0417186
Francisella philomiragia	144	0.0414309
Desulfofundulus kuznetsovii	144	0.0414309
Haliscomenobacter hydrossis	139	0.0399923
Pusillimonas sp. T7-7	138	0.0397046
Allochromatium vinosum	136	0.0391291
Polaribacter irgensii	135	0.0388414
Bermanella marisrubri	133	0.038266
Blastopirellula marina	133	0.038266
Fluviicola taffensis	130	0.0374029
Robiginitalea biformata	128	0.0368274
Lentisphaera araneosa	128	0.0368274
Ruegeria sp. TM1040	127	0.0365397
Pseudoalteromonas tunicata	126	0.036252
Frankia sp. EAN1pec	125	0.0359643
Capnocytophaga canimorsus	123	0.0353889
Oceanicola granulosus	122	0.0351011
Pedosphaera parvula	122	0.0351011
Polaribacter sp. MED152	121	0.0348134
gamma proteobacterium HTCC5015	120	0.0345257
Methyloversatilis universalis	119	0.034238
Gramella forsetii	118	0.0339503
Desulfuromonas acetoxidans	118	0.0339503
Maribacter sp. HTCC2170	117	0.0336626
Rhodobacterales bacterium Y4I	117	0.0336626
Achromobacter piechaudii	116	0.0333749
Methylophaga thiooxydans	115	0.0330871
Algoriphagus machipongonensis	113	0.0325117
Erythrobacter litoralis	113	0.0325117
Methylotenera versatilis	113	0.0325117
Haliangium ochraceum	111	0.0319363
Alkalilimnicola ehrlichii	111	0.0319363
Nitrosarchaeum koreense	111	0.0319363
Croceibacter atlanticus	107	0.0307854
Pseudovibrio sp. FO-BEG1	101	0.0290591
Photobacterium angustum	101	0.0290591
Simkania negevensis	100	0.0287714
Microscilla marina	99	0.0284837
Starkeya novella	98	0.028196
Methylorubrum extorquens	93	0.0267574
Capnocytophaga ochracea	92	0.0264697
Thiobacillus denitrificans	91	0.026182
Capnocytophaga gingivalis	89	0.0256066
Pseudooceanicola batsensis	88	0.0253189
Sphingobium chlorophenolicum	86	0.0247434
Ferrimonas balearica	86	0.0247434
Collimonas fungivorans	85	0.0244557
Sagittula stellata	79	0.0227294
Hyphomicrobium denitrificans	78	0.0224417
Marinomonas posidonica	77	0.022154
Ketogulonicigenium vulgare	76	0.0218663
Nitrosococcus halophilus	75	0.0215786
Alcanivorax sp. DG881	75	0.0215786
Vibrionales bacterium SWAT-3	71	0.0204277
Sorangium cellulosum	70	0.02014
Chthoniobacter flavus	69	0.0198523
Achromobacter insuavis	68	0.0195646
Magnetococcus marinus	66	0.0189891
Komagataeibacter medellinensis	65	0.0187014
Polymorphum gilvum	65	0.0187014
Teredinibacter turnerae	65	0.0187014
Salinisphaera shabanensis	65	0.0187014
Pelodictyon phaeoclathratiforme	64	0.0184137
Reinekea blandensis	64	0.0184137
Vibrio campbellii	64	0.0184137
Methylophaga aminisulfidivorans	63	0.018126
Gluconacetobacter diazotrophicus	62	0.0178383
Nakamurella multipartita	62	0.0178383
Hirschia baltica	61	0.0175506
Roseobacter sp. MED193	61	0.0175506
Novosphingobium sp. PP1Y	61	0.0175506
Nitrosococcus watsonii	61	0.0175506
Planctopirus limnophila	59	0.0169751
Lawsonia intracellularis	57	0.0163997
Niastella koreensis	56	0.016112
Spirosoma linguale	56	0.016112
Phenylobacterium zucineum	55	0.0158243
Francisella sp. TX077308	55	0.0158243
Flavobacteria bacterium BAL38	54	0.0155366
Afipia sp. 1NLS2	54	0.0155366
Candidatus Ruthia magnifica	54	0.0155366
Bradyrhizobiaceae bacterium SG-6C	52	0.0149611
Methylibium petroleiphilum	52	0.0149611
Moorea producens	52	0.0149611
Flavobacterium branchiophilum	51	0.0146734
Roseovarius sp. TM1035	51	0.0146734
Psychromonas ingrahamii	51	0.0146734
Pseudonocardia dioxanivorans	51	0.0146734
Chelativorans sp. BNC1	50	0.0143857
Xanthobacter autotrophicus	50	0.0143857
Rhodospirillum centenum	50	0.0143857
Colwellia psychrerythraea	50	0.0143857
Methylobacterium nodulans	49	0.014098
Nitrosomonas eutropha	49	0.014098
Caldalkalibacillus thermarum	49	0.014098
Labrenzia alexandrii	48	0.0138103
Yoonia vestfoldensis	48	0.0138103
Rhodospirillum rubrum	48	0.0138103
Gallionella capsiferriformans	48	0.0138103
Cellvibrio japonicus	48	0.0138103
Methylorubrum populi	47	0.0135226
Nitrosomonas europaea	47	0.0135226
Alcanivorax borkumensis	47	0.0135226
Cyanobium sp. PCC 7001	47	0.0135226
Chlorobium phaeobacteroides	46	0.0132349
Methylococcus capsulatus	46	0.0132349
Chryseobacterium gleum	44	0.0126594
Kangiella koreensis	42	0.012084
Cytophaga hutchinsonii	41	0.0117963
Rhodobacter sp. SW2	41	0.0117963
Granulibacter bethesdensis	41	0.0117963
Methylotenera mobilis	41	0.0117963
Nitrosomonas sp. Is79A3	41	0.0117963
Frankia inefficax	41	0.0117963
Leadbetterella byssophila	40	0.0115086
Flavobacterium columnare	40	0.0115086
Waddlia chondrophila	40	0.0115086
Achromobacter xylosoxidans	39	0.0112209
Campylobacter hominis	38	0.0109331
Methylomonas methanica	38	0.0109331
gamma proteobacterium HdN1	38	0.0109331
Cellulophaga algicola	37	0.0106454
Rickettsia canadensis	37	0.0106454
Erythrobacter sp. NAP1	37	0.0106454
Marinobacter sp. ELB17	37	0.0106454
Nitrosopumilus maritimus	37	0.0106454
Sinorhizobium fredii	36	0.0103577
Pseudoalteromonas atlantica	36	0.0103577
Grimontia hollisae	36	0.0103577
Vibrio tasmaniensis	36	0.0103577
Bartonella tribocorum	35	0.01007
Alteromonas naphthalenivorans	35	0.01007
Halobacteriovorax marinus	35	0.01007
Synechococcus sp. RS9916	35	0.01007
Pedobacter heparinus	34	0.00978229
Pelodictyon luteolum	33	0.00949457
Laribacter hongkongensis	33	0.00949457
Rhodothermus marinus	32	0.00920686
Alistipes putredinis	32	0.00920686
Beijerinckia indica	32	0.00920686
Acidovorax sp. JS42	32	0.00920686
Psychrobacter sp. PRwf-1	32	0.00920686
Pseudopedobacter saltans	31	0.00891914
Hahella chejuensis	31	0.00891914
Gemmatimonas aurantiaca	30	0.00863143
Polynucleobacter asymbioticus	30	0.00863143
Herbaspirillum seropedicae	30	0.00863143
Methylobacillus flagellatus	30	0.00863143
Sulfuricurvum kujiense	30	0.00863143
Opitutus terrae	30	0.00863143
Desulfotalea psychrophila	29	0.00834372
Xenorhabdus nematophila	29	0.00834372
Halomonas sp. TD01	29	0.00834372
Halanaerobium hydrogeniformans	29	0.00834372
Candidatus Solibacter usitatus	28	0.008056
Oligotropha carboxidovorans	28	0.008056
Desulfobacterium autotrophicum	28	0.008056
Arcobacter nitrofigilis	28	0.008056
Catenulispora acidiphila	28	0.008056
Rubrobacter xylanophilus	28	0.008056
Nitrosomonas sp. AL212	27	0.00776829
Desulfomicrobium baculatum	27	0.00776829
Haemophilus parainfluenzae	27	0.00776829
Asticcacaulis excentricus	26	0.00748057
Anaeromyxobacter sp. Fw109-5	26	0.00748057
Nitratiruptor sp. SB155-2	26	0.00748057
Shewanella woodyi	26	0.00748057
Coxiella burnetii	26	0.00748057
Chitinophaga pinensis	25	0.00719286
Dyadobacter fermentans	25	0.00719286
Caulobacter sp. K31	25	0.00719286
Rhodobacter sphaeroides	25	0.00719286
Glaciecola nitratireducens	25	0.00719286
Dickeya dadantii	25	0.00719286
Gallibacterium anatis	25	0.00719286
Pseudomonas entomophila	25	0.00719286
Acetoanaerobium sticklandii	25	0.00719286
Bacteroides stercoris	24	0.00690514
Bizionia argentinensis	24	0.00690514
Bordetella petrii	24	0.00690514
Azoarcus sp. BH72	24	0.00690514
Nitrococcus mobilis	24	0.00690514
Sphingopyxis alaskensis	23	0.00661743
Marinomonas sp. MWYL1	23	0.00661743
Brachyspira murdochii	23	0.00661743
Microlunatus phosphovorus	23	0.00661743
Crocosphaera chwakensis	23	0.00661743
Oscillibacter valericigenes	23	0.00661743
Fusobacterium mortiferum	22	0.00632971
Bradyrhizobium sp. ORS 278	22	0.00632971
Desulfatibacillum alkenivorans	22	0.00632971
Sulfurimonas denitrificans	22	0.00632971
Oceanimonas sp. GK1	22	0.00632971
Shewanella piezotolerans	22	0.00632971
Dickeya paradisiaca	22	0.00632971
Roseiflexus castenholzii	22	0.00632971
Clostridium tetani	22	0.00632971
Chromobacterium violaceum	21	0.006042
Desulfarculus baarsii	21	0.006042
Geobacter daltonii	21	0.006042
Geobacter lovleyi	21	0.006042
Psychromonas sp. CNPT3	21	0.006042
Geodermatophilus obscurus	21	0.006042
Deferribacter desulfuricans	20	0.00575429
Candidatus Amoebophilus asiaticus	20	0.00575429
Flavobacteria bacterium MS024-3C	20	0.00575429
Cupriavidus pinatubonensis	20	0.00575429
Delftia acidovorans	20	0.00575429
Ramlibacter tataouinensis	20	0.00575429
Arcobacter butzleri	20	0.00575429
Nitratifractor salsuginis	20	0.00575429
Shewanella violacea	20	0.00575429
Pantoea ananatis	20	0.00575429
Legionella drancourtii	20	0.00575429
Pseudomonas fluorescens	20	0.00575429
Isosphaera pallida	20	0.00575429
Frankia alni	20	0.00575429
Trichodesmium erythraeum	20	0.00575429
Prevotella bryantii	19	0.00546657
Sinorhizobium meliloti	19	0.00546657
Polaromonas sp. JS666	19	0.00546657
Desulfococcus oleovorans	19	0.00546657
Desulfohalobium retbaense	19	0.00546657
Glaciecola sp. 4H-3-7+YE-5	19	0.00546657
Shewanella amazonensis	19	0.00546657
Pectobacterium carotovorum	19	0.00546657
Microcoleus vaginatus	19	0.00546657
Marinithermus hydrothermalis	19	0.00546657
Candidatus Koribacter versatilis	18	0.00517886
Salinibacter ruber	18	0.00517886
Paludibacter propionicigenes	18	0.00517886
Brevundimonas sp. BAL3	18	0.00517886
Caulobacter vibrioides	18	0.00517886
Methylocella silvestris	18	0.00517886
Nitrobacter winogradskyi	18	0.00517886
Limnobacter sp. MED105	18	0.00517886
Anaeromyxobacter dehalogenans	18	0.00517886
Vibrio anguillarum	18	0.00517886
Vibrio sp. EJY3	18	0.00517886
Pseudoxanthomonas suwonensis	18	0.00517886
Saccharomonospora viridis	18	0.00517886
Truepera radiovictrix	18	0.00517886
Haloplasma contractile	18	0.00517886
Magnetospirillum magneticum	17	0.00489114
Sphingobium sp. SYK-6	17	0.00489114
Desulfonatronospira thiodismutans	17	0.00489114
Acinetobacter oleivorans	17	0.00489114
Kyrpidia tusciae	17	0.00489114
Methanocaldococcus jannaschii	17	0.00489114
Desulfurispirillum indicum	16	0.00460343
Flavobacterium psychrophilum	16	0.00460343
Flavobacteriaceae bacterium 3519-10	16	0.00460343
Pedobacter sp. BAL39	16	0.00460343
Hyphomicrobium sp. MC1	16	0.00460343
Desulfovibrio alaskensis	16	0.00460343
Stigmatella aurantiaca	16	0.00460343
Caminibacter mediatlanticus	16	0.00460343
Marinobacter algicola	16	0.00460343
Wigglesworthia glossinidia	16	0.00460343
Parachlamydia acanthamoebae	16	0.00460343
Roseiflexus sp. RS-1	16	0.00460343
Acaryochloris marina	16	0.00460343
Bacteroidetes oral taxon 274	15	0.00431571
Rhodomicrobium vannielii	15	0.00431571
Roseovarius sp. 217	15	0.00431571
Azospirillum lipoferum	15	0.00431571
Sphingomonas wittichii	15	0.00431571
Candidatus Accumulibacter phosphatis	15	0.00431571
Helicobacter winghamensis	15	0.00431571
Marinobacter adhaerens	15	0.00431571
Dichelobacter nodosus	15	0.00431571
Azotobacter vinelandii	15	0.00431571
Mariprofundus ferrooxydans	15	0.00431571
Thermomonospora curvata	15	0.00431571
Sphaerobacter thermophilus	15	0.00431571
Peptostreptococcus stomatis	15	0.00431571
Ethanoligenens harbinense	15	0.00431571
Halothermothrix orenii	15	0.00431571
Chlorobium phaeovibrioides	14	0.004028
Chloroherpeton thalassium	14	0.004028
Sphingobium japonicum	14	0.004028
Verminephrobacter eiseniae	14	0.004028
Desulfovibrio vulgaris	14	0.004028
Pelobacter carbinolicus	14	0.004028
Myxococcus xanthus	14	0.004028
Campylobacter concisus	14	0.004028
Sulfurovum sp. NBC37-1	14	0.004028
Shewanella sediminis	14	0.004028
Rickettsiella grylli	14	0.004028
Kribbella flavida	14	0.004028
Gloeothece verrucosa	14	0.004028
Synechococcus sp. PCC 7335	14	0.004028
Synechococcus sp. RS9917	14	0.004028
Oceanithermus profundus	14	0.004028
Bacillus cellulosilyticus	14	0.004028
Granulicella mallensis	13	0.00374029
Terriglobus saanensis	13	0.00374029
Capnocytophaga sp. oral taxon 338	13	0.00374029
Mucilaginibacter paludis	13	0.00374029
Chlorobaculum parvum	13	0.00374029
Leptotrichia hofstadii	13	0.00374029
Silicibacter sp. TrichCH4B	13	0.00374029
Ehrlichia canis	13	0.00374029
Micavibrio aeruginosavorus	13	0.00374029
Hylemonella gracilis	13	0.00374029
Rheinheimera sp. A13L	13	0.00374029
Synechococcus sp. WH 5701	13	0.00374029
Flexistipes sinusarabici	12	0.00345257
Bacteroides coprophilus	12	0.00345257
Fusobacterium periodonticum	12	0.00345257
Ochrobactrum anthropi	12	0.00345257
Comamonas testosteroni	12	0.00345257
Geobacter uraniireducens	12	0.00345257
Thioalkalivibrio sulfidiphilus	12	0.00345257
Marinomonas mediterranea	12	0.00345257
Mycolicibacterium rhodesiae	12	0.00345257
Streptomyces sp. AA4	12	0.00345257
Conexibacter woesei	12	0.00345257
Bacteroides coprosuis	11	0.00316486
Sphingobacterium spiritivorum	11	0.00316486
Ilyobacter polytropus	11	0.00316486
Sebaldella termitidis	11	0.00316486
Bradyrhizobium sp. BTAi1	11	0.00316486
Paraburkholderia phymatum	11	0.00316486
Pelobacter propionicus	11	0.00316486
Geobacter sp. M21	11	0.00316486
Helicobacter bilis	11	0.00316486
Shewanella benthica	11	0.00316486
Photorhabdus asymbiotica	11	0.00316486
Vibrio furnissii	11	0.00316486
Streptomyces sp. Mg1	11	0.00316486
Nodularia spumigena	11	0.00316486
Candidatus Atelocyanobacterium thalassa	11	0.00316486
Rippkaea orientalis	11	0.00316486
Lyngbya sp. PCC 8106	11	0.00316486
Synechococcus sp. JA-2-3B'a(2-13)	11	0.00316486
Acidobacterium capsulatum	10	0.00287714
Denitrovibrio acetiphilus	10	0.00287714
Agrobacterium tumefaciens	10	0.00287714
Azospirillum brasilense	10	0.00287714
Burkholderia glumae	10	0.00287714
Geobacter sp. M18	10	0.00287714
Psychrobacter arcticus	10	0.00287714
Psychrobacter sp. 1501(2011)	10	0.00287714
Vibrio sinaloensis	10	0.00287714
Rhodopirellula baltica	10	0.00287714
Methylacidiphilum infernorum	10	0.00287714
Streptosporangium roseum	10	0.00287714
Oscillochloris trichoides	10	0.00287714
Crocosphaera subtropica	10	0.00287714
Paenibacillus sp. oral taxon 786	10	0.00287714
Clostridium sp. BNL1100	10	0.00287714
Selenomonas sp. oral taxon 149	10	0.00287714
Dictyoglomus turgidum	9	0.00258943
Prevotella timonensis	9	0.00258943
Bradyrhizobium japonicum	9	0.00258943
Candidatus Midichloria mitochondrii	9	0.00258943
Novosphingobium nitrogenifigens	9	0.00258943
Desulfovibrio piger	9	0.00258943
Desulfobacca acetoxidans	9	0.00258943
Syntrophobacter fumaroxidans	9	0.00258943
Idiomarina sp. A28L	9	0.00258943
Moritella sp. PE36	9	0.00258943
Vibrio harveyi	9	0.00258943
Vibrio brasiliensis	9	0.00258943
Xanthomonas oryzae	9	0.00258943
Akkermansia muciniphila	9	0.00258943
Dermacoccus sp. Ellin185	9	0.00258943
Dehalogenimonas lykanthroporepellens	9	0.00258943
Raphidiopsis brookii	9	0.00258943
Alicyclobacillus acidocaldarius	9	0.00258943
Methanococcus maripaludis	9	0.00258943
Methanocella arvoryzae	9	0.00258943
Odoribacter splanchnicus	8	0.00230171
Brevundimonas subvibrioides	8	0.00230171
Bradyrhizobium diazoefficiens	8	0.00230171
Cupriavidus necator	8	0.00230171
Acidovorax citrulli	8	0.00230171
Rubrivivax benzoatilyticus	8	0.00230171
Simonsiella muelleri	8	0.00230171
Marinobacter hydrocarbonoclasticus	8	0.00230171
Nitrosococcus oceani	8	0.00230171
Thiomicrospira cyclica	8	0.00230171
Vibrio orientalis	8	0.00230171
Vibrio vulnificus	8	0.00230171
Sediminispirochaeta smaragdinae	8	0.00230171
Treponema succinifaciens	8	0.00230171
Thermobispora bispora	8	0.00230171
Nocardioides sp. JS614	8	0.00230171
Meiothermus ruber	8	0.00230171
Shuttleworthia satelles	8	0.00230171
Faecalibacterium prausnitzii	8	0.00230171
Syntrophomonas wolfei	8	0.00230171
Mahella australiensis	8	0.00230171
Thermobaculum terrenum	8	0.00230171
Calditerrivibrio nitroreducens	7	0.002014
Dysgonomonas mossii	7	0.002014
Acidithiobacillus ferrivorans	7	0.002014
Hyphomonas	7	0.002014
Ehrlichia chaffeensis	7	0.002014
Burkholderia sp. CCGE1003	7	0.002014
Cupriavidus taiwanensis	7	0.002014
Paraburkholderia rhizoxinica	7	0.002014
Paraburkholderia xenovorans	7	0.002014
Variovorax paradoxus	7	0.002014
Herminiimonas arsenicoxydans	7	0.002014
Oxalobacter formigenes	7	0.002014
Leptothrix cholodnii	7	0.002014
Sideroxydans lithotrophicus	7	0.002014
Nitrosospira multiformis	7	0.002014
Desulfovibrio desulfuricans	7	0.002014
Desulfovibrio fructosivorans	7	0.002014
Idiomarina loihiensis	7	0.002014
Alteromonadales bacterium TW-7	7	0.002014
Pseudomonas putida	7	0.002014
Photobacterium damselae	7	0.002014
Vibrio cholerae	7	0.002014
Spirochaeta thermophila	7	0.002014
Actinosynnema mirum	7	0.002014
Streptomyces avermitilis	7	0.002014
Streptomyces griseoaurantiacus	7	0.002014
Streptomyces violaceusniger	7	0.002014
Eggerthella lenta	7	0.002014
Coleofasciculus chthonoplastes	7	0.002014
Bacillus pumilus	7	0.002014
Sulfobacillus acidophilus	7	0.002014
Acetobacterium woodii	7	0.002014
Nanoarchaeum equitans	7	0.002014
Halorhabdus tiamatea	7	0.002014
Cellulophaga lytica	6	0.00172629
Sphingobacterium sp. 21	6	0.00172629
Chlorobium ferrooxidans	6	0.00172629
Fibrobacter succinogenes	6	0.00172629
Brevundimonas diminuta	6	0.00172629
Candidatus Liberibacter asiaticus	6	0.00172629
Polaromonas naphthalenivorans	6	0.00172629
Rhodoferax ferrireducens	6	0.00172629
Desulfatibacillum aliphaticivorans	6	0.00172629
Desulfovibrio salexigens	6	0.00172629
Hippea maritima	6	0.00172629
Syntrophus aciditrophicus	6	0.00172629
Idiomarina baltica	6	0.00172629
Shewanella sp. HN-41	6	0.00172629
Enterobacter sp. 638	6	0.00172629
Salmonella enterica	6	0.00172629
Legionella longbeachae	6	0.00172629
Calyptogena okutanii thioautotrophic gill symbiont	6	0.00172629
Brachyspira pilosicoli	6	0.00172629
Aminobacterium colombiense	6	0.00172629
Thermovirga lienii	6	0.00172629
Isoptericola variabilis	6	0.00172629
marine actinobacterium PHSC20C1	6	0.00172629
Gloeobacter violaceus	6	0.00172629
Microcystis aeruginosa	6	0.00172629
Synechococcus sp. WH 8109	6	0.00172629
Meiothermus silvanus	6	0.00172629
Ruminiclostridium papyrosolvens	6	0.00172629
Marvinbryantia formatexigens	6	0.00172629
Desulfosporosinus orientis	6	0.00172629
Syntrophothermus lipocalidus	6	0.00172629
Methanotorris igneus	6	0.00172629
Pyrococcus furiosus	6	0.00172629
Thermococcus sp. AM4	6	0.00172629
Hydrogenobacter thermophilus	5	0.00143857
Bacteroides fluxus	5	0.00143857
Bacteroides salanitronis	5	0.00143857
Prevotella ruminicola	5	0.00143857
Chlorobium chlorochromatii	5	0.00143857
Acidithiobacillus caldus	5	0.00143857
Methylobacterium sp. 4-46	5	0.00143857
Candidatus Liberibacter solanacearum	5	0.00143857
Anaplasma phagocytophilum	5	0.00143857
Neorickettsia risticii	5	0.00143857
Lautropia mirabilis	5	0.00143857
Alicycliphilus denitrificans	5	0.00143857
Janthinobacterium sp. Marseille	5	0.00143857
Burkholderiales bacterium 1_1_47	5	0.00143857
Neisseria polysaccharea	5	0.00143857
Neisseria sp. oral taxon 014	5	0.00143857
Dechloromonas aromatica	5	0.00143857
Aromatoleum aromaticum	5	0.00143857
Geobacter sulfurreducens	5	0.00143857
Helicobacter mustelae	5	0.00143857
Tolumonas auensis	5	0.00143857
[Enterobacter] lignolyticus	5	0.00143857
Neptuniibacter caesariensis	5	0.00143857
Actinobacillus succinogenes	5	0.00143857
[Mannheimia] succiniciproducens	5	0.00143857
Photobacterium profundum	5	0.00143857
Sphaerochaeta globosa	5	0.00143857
Treponema primitia	5	0.00143857
Gordonia polyisoprenivorans	5	0.00143857
Cellulomonas gilvus	5	0.00143857
Actinoplanes sp. SE50/110	5	0.00143857
Thermobifida fusca	5	0.00143857
Anaerolinea thermophila	5	0.00143857
Dehalococcoides mccartyi	5	0.00143857
Ktedonobacter racemifer	5	0.00143857
Arthrospira platensis	5	0.00143857
Bacillus halodurans	5	0.00143857
Desmospora sp. 8437	5	0.00143857
Lactobacillus coleohominis	5	0.00143857
[Ruminococcus] torques	5	0.00143857
Dorea formicigenerans	5	0.00143857
Lachnospiraceae bacterium 2_1_46FAA	5	0.00143857
Thermosinus carboxydivorans	5	0.00143857
Anaerococcus lactolyticus	5	0.00143857
Mycoplasma crocodyli	5	0.00143857
Methanocaldococcus infernus	5	0.00143857
Methanococcus vannielii	5	0.00143857
Methanospirillum hungatei	5	0.00143857
Pyrococcus sp. NA2	5	0.00143857
Hydrogenobaculum sp. Y04AAS1	4	0.00115086
Dictyoglomus thermophilum	4	0.00115086
Bacteroides sp. D20	4	0.00115086
Porphyromonas uenonis	4	0.00115086
Paraprevotella xylaniphila	4	0.00115086
Chlorobaculum tepidum	4	0.00115086
Nitrospira defluvii	4	0.00115086
Caulobacter segnis	4	0.00115086
Bartonella henselae	4	0.00115086
Nitrobacter hamburgensis	4	0.00115086
Ochrobactrum intermedium	4	0.00115086
Pelagibacterium	4	0.00115086
Mesorhizobium loti	4	0.00115086
Mesorhizobium opportunistum	4	0.00115086
Rhizobium leguminosarum	4	0.00115086
Enhydrobacter aerosaccus	4	0.00115086
Rickettsia typhi	4	0.00115086
Kingella kingae	4	0.00115086
Desulfocurvibacter africanus	4	0.00115086
Wolinella succinogenes	4	0.00115086
Cardiobacterium hominis	4	0.00115086
Halorhodospira halophila	4	0.00115086
Halothiobacillus neapolitanus	4	0.00115086
Citrobacter koseri	4	0.00115086
Erwinia billingiae	4	0.00115086
Xenorhabdus bovienii	4	0.00115086
Rahnella aquatilis	4	0.00115086
Legionella pneumophila	4	0.00115086
[Haemophilus] ducreyi	4	0.00115086
Vibrio tubiashii	4	0.00115086
Vibrio sp. RC586	4	0.00115086
Stenotrophomonas maltophilia	4	0.00115086
Actinomyces urogenitalis	4	0.00115086
Corynebacterium efficiens	4	0.00115086
Corynebacterium resistens	4	0.00115086
Mycolicibacterium vanbaalenii	4	0.00115086
Rhodococcus hoagii	4	0.00115086
Kytococcus sedentarius	4	0.00115086
Intrasporangium calvum	4	0.00115086
Xylanimonas cellulosilytica	4	0.00115086
Streptomyces himastatinicus	4	0.00115086
Herpetosiphon aurantiacus	4	0.00115086
Thermomicrobium roseum	4	0.00115086
Cylindrospermopsis raciborskii	4	0.00115086
Gloeothece citriformis	4	0.00115086
Alkaliphilus metalliredigens	4	0.00115086
Clostridium butyricum	4	0.00115086
Clostridium cellulovorans	4	0.00115086
[Clostridium] bolteae	4	0.00115086
[Clostridium] saccharolyticum	4	0.00115086
[Clostridium] methylpentosum	4	0.00115086
[Bacteroides] pectinophilus	4	0.00115086
Thermosediminibacter oceani	4	0.00115086
Thermodesulfobium narugense	4	0.00115086
Finegoldia magna	4	0.00115086
Methanocaldococcus vulcanius	4	0.00115086
Sulfurisphaera tokodaii	4	0.00115086
Porphyromonas endodontalis	3	0.000863143
Porphyromonas gingivalis	3	0.000863143
Prevotella melaninogenica	3	0.000863143
Prevotella multiformis	3	0.000863143
Prevotella multisaccharivorax	3	0.000863143
Alistipes sp. HGB5	3	0.000863143
Runella slithyformis	3	0.000863143
Prosthecochloris aestuarii	3	0.000863143
Leptotrichia goodfellowii	3	0.000863143
Streptobacillus moniliformis	3	0.000863143
Asticcacaulis biprosthecium	3	0.000863143
Rhizobium etli	3	0.000863143
Acidiphilium cryptum	3	0.000863143
Gluconacetobacter sp. SXCC-1	3	0.000863143
Wolbachia endosymbiont of Brugia malayi	3	0.000863143
Orientia tsutsugamushi	3	0.000863143
Bordetella avium	3	0.000863143
Sutterella wadsworthensis	3	0.000863143
Kingella oralis	3	0.000863143
Methylovorus glucosotrophus	3	0.000863143
Desulfovibrio magneticus	3	0.000863143
Geobacter metallireducens	3	0.000863143
Campylobacter gracilis	3	0.000863143
Sulfurospirillum deleyianum	3	0.000863143
Pseudoalteromonas haloplanktis	3	0.000863143
Shewanella denitrificans	3	0.000863143
Shewanella frigidimarina	3	0.000863143
Escherichia coli	3	0.000863143
Candidatus Hamiltonella defensa	3	0.000863143
Buchnera aphidicola	3	0.000863143
Dickeya chrysanthemi	3	0.000863143
Aliivibrio fischeri	3	0.000863143
Brachyspira intermedia	3	0.000863143
Leptospira biflexa	3	0.000863143
Aminomonas paucivorans	3	0.000863143
Dethiosulfovibrio peptidovorans	3	0.000863143
Thermanaerovibrio acidaminovorans	3	0.000863143
Corynebacterium aurimucosum	3	0.000863143
Hoyosella subflava	3	0.000863143
Mycobacterium colombiense	3	0.000863143
Mycolicibacterium smegmatis	3	0.000863143
Nocardia cyriacigeorgica	3	0.000863143
Nocardia farcinica	3	0.000863143
Frankia symbiont of Datisca glomerata	3	0.000863143
Cellulomonas fimi	3	0.000863143
Janibacter sp. HTCC2649	3	0.000863143
Streptomyces sp. e14	3	0.000863143
Eggerthella sp. YY7918	3	0.000863143
Chloroflexus aggregans	3	0.000863143
Cyanothece sp. PCC 7425	3	0.000863143
Limnospira maxima	3	0.000863143
Staphylococcus hominis	3	0.000863143
Enterococcus gallinarum	3	0.000863143
Thermaerobacter subterraneus	3	0.000863143
Heliobacterium modesticaldum	3	0.000863143
Butyrivibrio proteoclasticus	3	0.000863143
[Clostridium] scindens	3	0.000863143
Lachnospiraceae bacterium 1_4_56FAA	3	0.000863143
Ruminococcus sp. 5_1_39BFAA	3	0.000863143
Caldanaerobacter subterraneus	3	0.000863143
Carboxydothermus hydrogenoformans	3	0.000863143
Ammonifex degensii	3	0.000863143
Pseudothermotoga thermarum	3	0.000863143
Methanocaldococcus sp. FS406-22	3	0.000863143
Methanocorpusculum labreanum	3	0.000863143
Methanosaeta harundinacea	3	0.000863143
Eukaryota	3	0.000863143
Thermocrinis albus	2	0.000575429
Sulfurihydrogenibium azorense	2	0.000575429
Bacteroides fragilis	2	0.000575429
Dysgonomonas gadei	2	0.000575429
Prevotella amnii	2	0.000575429
Prevotella disiens	2	0.000575429
Prevotella nigrescens	2	0.000575429
Prevotella pallens	2	0.000575429
Prevotella veroralis	2	0.000575429
Parabacteroides merdae	2	0.000575429
Candidatus Sulcia muelleri	2	0.000575429
Chlorobium limicola	2	0.000575429
Bartonella clarridgeiae	2	0.000575429
Bartonella grahamii	2	0.000575429
Nitrobacter sp. Nb-311A	2	0.000575429
Mesorhizobium japonicum	2	0.000575429
Sinorhizobium medicae	2	0.000575429
Acetobacter pasteurianus	2	0.000575429
Rickettsia akari	2	0.000575429
Rickettsia sibirica	2	0.000575429
Burkholderia pseudomallei	2	0.000575429
Paraburkholderia phytofirmans	2	0.000575429
Polynucleobacter necessarius	2	0.000575429
Neisseria bacilliformis	2	0.000575429
Neisseria elongata	2	0.000575429
Thauera sp. MZ1T	2	0.000575429
Desulfovibrio sp. FW1012B	2	0.000575429
Campylobacter curvus	2	0.000575429
Helicobacter canadensis	2	0.000575429
Helicobacter hepaticus	2	0.000575429
Sulfurimonas autotrophica	2	0.000575429
Pseudoalteromonas sp. SM9913	2	0.000575429
Shewanella oneidensis	2	0.000575429
Thioalkalivibrio sp. K90mix	2	0.000575429
Candidatus Blochmannia floridanus	2	0.000575429
Pantoea sp. At-9b	2	0.000575429
Pantoea vagans	2	0.000575429
Methylobacter tundripaludum	2	0.000575429
Glaesserella parasuis	2	0.000575429
Mannheimia haemolytica	2	0.000575429
Acinetobacter sp. ATCC 27244	2	0.000575429
Pseudomonas aeruginosa	2	0.000575429
Pseudomonas fulva	2	0.000575429
Francisella tularensis	2	0.000575429
Vibrio metschnikovii	2	0.000575429
Candidatus Protochlamydia amoebophila	2	0.000575429
Sphaerochaeta pleomorpha	2	0.000575429
Treponema azotonutricium	2	0.000575429
Pyramidobacter piscolens	2	0.000575429
Acidimicrobium ferrooxidans	2	0.000575429
Actinomyces coleocanis	2	0.000575429
Actinomyces sp. oral taxon 448	2	0.000575429
Arcanobacterium haemolyticum	2	0.000575429
Mobiluncus curtisii	2	0.000575429
Parascardovia denticolens	2	0.000575429
Corynebacterium kroppenstedtii	2	0.000575429
Rhodococcus erythropolis	2	0.000575429
Rhodococcus jostii	2	0.000575429
Rhodococcus opacus	2	0.000575429
Glutamicibacter arilaitensis	2	0.000575429
Micromonospora sp. ATCC 39149	2	0.000575429
Streptomyces clavuligerus	2	0.000575429
Collinsella stercoris	2	0.000575429
Deinococcus maricopensis	2	0.000575429
Oceanobacillus iheyensis	2	0.000575429
Gemella haemolysans	2	0.000575429
Staphylococcus carnosus	2	0.000575429
Enterococcus casseliflavus	2	0.000575429
Alkaliphilus oremlandii	2	0.000575429
Candidatus Arthromitus	2	0.000575429
Clostridium botulinum	2	0.000575429
Thermaerobacter marianensis	2	0.000575429
Eubacterium limosum	2	0.000575429
Anaerostipes caccae	2	0.000575429
Blautia obeum	2	0.000575429
[Clostridium] hylemonae	2	0.000575429
Lachnoclostridium phytofermentans	2	0.000575429
Oribacterium sp. oral taxon 078	2	0.000575429
Lachnospiraceae bacterium 9_1_43BFAA	2	0.000575429
Desulfotomaculum reducens	2	0.000575429
Pelotomaculum thermopropionicum	2	0.000575429
Syntrophobotulus glycolicus	2	0.000575429
Ruminococcus albus	2	0.000575429
Symbiobacterium thermophilum	2	0.000575429
Absiella dolichum	2	0.000575429
Faecalitalea cylindroides	2	0.000575429
Holdemania filiformis	2	0.000575429
Erysipelotrichaceae bacterium 5_2_54FAA	2	0.000575429
Acetonema longum	2	0.000575429
Anaerococcus hydrogenalis	2	0.000575429
Parvimonas micra	2	0.000575429
Acholeplasma laidlawii	2	0.000575429
Ureaplasma urealyticum	2	0.000575429
Methanobacterium paludis	2	0.000575429
Methanothermobacter marburgensis	2	0.000575429
halophilic archaeon DL31	2	0.000575429
Methanosphaerula palustris	2	0.000575429
Methanohalophilus mahii	2	0.000575429
Thermococcus onnurineus	2	0.000575429
Candidatus Korarchaeum cryptofilum	2	0.000575429
Pyrobaculum calidifontis	2	0.000575429
Chloracidobacterium thermophilum	1	0.000287714
Elusimicrobium minutum	1	0.000287714
uncultured Termite group 1 bacterium	1	0.000287714
Bacteroides coprocola	1	0.000287714
Bacteroides eggerthii	1	0.000287714
Bacteroides finegoldii	1	0.000287714
Bacteroides plebeius	1	0.000287714
Porphyromonas asaccharolytica	1	0.000287714
Alloprevotella tannerae	1	0.000287714
Prevotella bergensis	1	0.000287714
Prevotella buccae	1	0.000287714
Prevotella copri	1	0.000287714
Prevotella marshii	1	0.000287714
Prevotella salivae	1	0.000287714
Prevotella sp. oral taxon 317	1	0.000287714
Alistipes shahii	1	0.000287714
Tannerella forsythia	1	0.000287714
Blattabacterium sp. (Blattella germanica)	1	0.000287714
Agrobacterium sp. H13-3	1	0.000287714
Agrobacterium vitis	1	0.000287714
Anaplasma centrale	1	0.000287714
Rickettsia bellii	1	0.000287714
Rickettsia prowazekii	1	0.000287714
Burkholderia ambifaria	1	0.000287714
Burkholderia cenocepacia	1	0.000287714
Burkholderia dolosa	1	0.000287714
Cupriavidus metallidurans	1	0.000287714
Ralstonia solanacearum	1	0.000287714
Comamonas thiooxydans	1	0.000287714
Thiomonas arsenitoxydans	1	0.000287714
Neisseria lactamica	1	0.000287714
Desulfurivibrio alkaliphilus	1	0.000287714
Bilophila wadsworthia	1	0.000287714
Geobacter bemidjiensis	1	0.000287714
Myxococcus fulvus	1	0.000287714
Arcobacter sp. L	1	0.000287714
Campylobacter jejuni	1	0.000287714
Campylobacter showae	1	0.000287714
Campylobacter upsaliensis	1	0.000287714
Nautilia profundicola	1	0.000287714
Shewanella sp. ANA-3	1	0.000287714
Marichromatium purpuratum	1	0.000287714
Candidatus Regiella insecticola	1	0.000287714
Plautia stali symbiont	1	0.000287714
Erwinia amylovora	1	0.000287714
Erwinia tasmaniensis	1	0.000287714
Photorhabdus luminescens	1	0.000287714
Providencia alcalifaciens	1	0.000287714
Sodalis glossinidius	1	0.000287714
Serratia odorifera	1	0.000287714
Serratia symbiotica	1	0.000287714
Chromohalobacter salexigens	1	0.000287714
Actinobacillus minor	1	0.000287714
Acinetobacter baumannii	1	0.000287714
Acinetobacter pittii	1	0.000287714
Pseudomonas syringae	1	0.000287714
Pseudomonas syringae group genomosp. 3	1	0.000287714
Hydrogenovibrio crunogenus	1	0.000287714
Candidatus Baumannia cicadellinicola	1	0.000287714
Vibrio alginolyticus	1	0.000287714
Pseudoxanthomonas spadix	1	0.000287714
Xylella fastidiosa	1	0.000287714
Chlamydia caviae	1	0.000287714
Borreliella afzelii	1	0.000287714
Sphaerochaeta coccoides	1	0.000287714
Treponema denticola	1	0.000287714
Treponema phagedenis	1	0.000287714
Jonquetella	1	0.000287714
Bifidobacterium adolescentis	1	0.000287714
Bifidobacterium animalis	1	0.000287714
Bifidobacterium gallicum	1	0.000287714
Corynebacterium genitalium	1	0.000287714
Corynebacterium pseudogenitalium	1	0.000287714
Corynebacterium variabile	1	0.000287714
Gordonia bronchialis	1	0.000287714
Gordonia neofelifaecis	1	0.000287714
Mycolicibacter sinensis	1	0.000287714
Segniliparus rotundus	1	0.000287714
Segniliparus rugosus	1	0.000287714
Tsukamurella paurometabola	1	0.000287714
Stackebrandtia nassauensis	1	0.000287714
Kineococcus radiotolerans	1	0.000287714
Beutenbergia cavernae	1	0.000287714
Brevibacterium mcbrellneri	1	0.000287714
Cellulomonas flavigena	1	0.000287714
Brachybacterium faecium	1	0.000287714
Jonesia denitrificans	1	0.000287714
Clavibacter michiganensis	1	0.000287714
Aeromicrobium marinum	1	0.000287714
[Propionibacterium] namnetense	1	0.000287714
Cutibacterium acnes	1	0.000287714
Propionibacterium freudenreichii	1	0.000287714
Streptomyces albus	1	0.000287714
Streptomyces cattleya	1	0.000287714
Streptomyces hygroscopicus	1	0.000287714
Streptomyces pristinaespiralis	1	0.000287714
Streptomyces scabiei	1	0.000287714
Streptomyces viridochromogenes	1	0.000287714
Nocardiopsis dassonvillei	1	0.000287714
Atopobium vaginae	1	0.000287714
Slackia heliotrinireducens	1	0.000287714
Nostoc punctiforme	1	0.000287714
Synechococcus sp. JA-3-3Ab	1	0.000287714
Thermosynechococcus elongatus	1	0.000287714
Deinococcus proteolyticus	1	0.000287714
Thermus sp. CCB_US3_UF1	1	0.000287714
Bacillus anthracis	1	0.000287714
Bacillus cytotoxicus	1	0.000287714
Gemella sanguinis	1	0.000287714
Exiguobacterium sp. AT1b	1	0.000287714
Brevibacillus laterosporus	1	0.000287714
Paenibacillus curdlanolyticus	1	0.000287714
Paenibacillus polymyxa	1	0.000287714
Paenibacillus sp. Y412MC10	1	0.000287714
Paenibacillus terrae	1	0.000287714
Planococcus donghaensis	1	0.000287714
[Bacillus] selenitireducens	1	0.000287714
Aerococcus urinae	1	0.000287714
Eremococcus coleocola	1	0.000287714
Granulicatella adiacens	1	0.000287714
Lactobacillus antri	1	0.000287714
Pediococcus pentosaceus	1	0.000287714
Leuconostoc mesenteroides	1	0.000287714
Streptococcus gordonii	1	0.000287714
Streptococcus mitis	1	0.000287714
Streptococcus porcinus	1	0.000287714
Clostridium acetobutylicum	1	0.000287714
Clostridium carboxidivorans	1	0.000287714
Clostridium kluyveri	1	0.000287714
Clostridium sp. 7_2_43FAA	1	0.000287714
Clostridium sp. SY8519	1	0.000287714
[Eubacterium] eligens	1	0.000287714
Ruminiclostridium cellulolyticum	1	0.000287714
Oribacterium sinus	1	0.000287714
Oribacterium sp. oral taxon 108	1	0.000287714
Roseburia intestinalis	1	0.000287714
Lachnospiraceae bacterium oral taxon 500	1	0.000287714
Desulfitobacterium hafniense	1	0.000287714
Desulfofarcimen acetoxidans	1	0.000287714
Ruminococcus champanellensis	1	0.000287714
Ruminococcus sp. SR1/5	1	0.000287714
Halanaerobium praevalens	1	0.000287714
Natranaerobius thermophilus	1	0.000287714
Moorella thermoacetica	1	0.000287714
Thermoanaerobacter italicus	1	0.000287714
Thermoanaerobacter wiegelii	1	0.000287714
Caldicellulosiruptor kristjanssonii	1	0.000287714
Caldicellulosiruptor obsidiansis	1	0.000287714
Thermoanaerobacterium xylanolyticum	1	0.000287714
Bulleidia extructa	1	0.000287714
Erysipelatoclostridium ramosum	1	0.000287714
Phascolarctobacterium succinatutens	1	0.000287714
Selenomonas flueggei	1	0.000287714
Selenomonas noxia	1	0.000287714
Megasphaera sp. UPII 135-E	1	0.000287714
Anaerococcus vaginalis	1	0.000287714
Parvimonas sp. oral taxon 393	1	0.000287714
Peptoniphilus harei	1	0.000287714
Peptoniphilus lacrimalis	1	0.000287714
Peptoniphilus sp. oral taxon 375	1	0.000287714
Peptoniphilus sp. oral taxon 386	1	0.000287714
Mycoplasma alligatoris	1	0.000287714
Mycoplasma bovis	1	0.000287714
Mycoplasma penetrans	1	0.000287714
Thermodesulfatator indicus	1	0.000287714
Mesotoga prima	1	0.000287714
Fervidobacterium nodosum	1	0.000287714
Thermotoga	1	0.000287714
Archaeoglobus veneficus	1	0.000287714
Picrophilus torridus	1	0.000287714
Thermoplasma volcanium	1	0.000287714
Methanobrevibacter ruminantium	1	0.000287714
Methanocaldococcus fervens	1	0.000287714
Methanococcus aeolicus	1	0.000287714
Methanococcus voltae	1	0.000287714
Methanothermococcus okinawensis	1	0.000287714
Methanopyrus kandleri	1	0.000287714
Methanoculleus marisnigri	1	0.000287714
Methanococcoides burtonii	1	0.000287714
Methanosalsum zhilinae	1	0.000287714
Methanosarcina mazei	1	0.000287714
Thermococcus sp. 4557	1	0.000287714
Desulfurococcus mucosus	1	0.000287714
Thermosphaera aggregans	1	0.000287714
Hyperthermus butylicus	1	0.000287714
Acidianus hospitalis	1	0.000287714
Saccharolobus solfataricus	1	0.000287714

## Sheet: Table S6
Table S6. Taxonomy, number of reads and relative abundance of reads aligned to significantly enriched species in MS.
Taxa	Reads	%
Synechococcus sp. CC9311	37115	20.5842
Synechococcus sp. CC9902	34041	18.8794
Vibrio caribbeanicus	10612	5.88548
Synechococcus sp. BL107	9539	5.29039
Synechococcus sp. WH 7805	7654	4.24496
Candidatus Puniceispirillum marinum	5924	3.28549
Synechococcus sp. WH 7803	4774	2.64769
marine gamma proteobacterium HTCC2080	4004	2.22064
Synechococcus sp. RCC307	2883	1.59893
Maricaulis maris	2454	1.361
Synechococcus sp. CC9605	2390	1.32551
Candidatus Pelagibacter sp. HTCC7211	2334	1.29445
Methylophilales bacterium HTCC2181	2326	1.29001
Zunongwangia profunda	2105	1.16745
Flavobacteria bacterium MS024-2A	1989	1.10311
Gimesia maris	1799	0.997737
alpha proteobacterium HIMB114	1782	0.988309
marine gamma proteobacterium HTCC2148	1771	0.982208
Rubinisphaera brasiliensis	1760	0.976108
Plesiocystis pacifica	1633	0.905673
Pirellula staleyi	1547	0.857976
Synechococcus sp. RS9916	1423	0.789205
Synechococcus sp. WH 8109	1374	0.762029
Owenweeksia hongkongensis	1367	0.758147
Oceanicaulis sp. HTCC2633	1228	0.681057
Candidatus Pelagibacter sp. IMCC9063	1226	0.679948
Coraliomargarita akajimensis	1120	0.621159
Shewanella pealeana	1073	0.595093
Vibrionales bacterium SWAT-3	1013	0.561816
Blastopirellula marina	779	0.432039
Rhodobacterales bacterium HTCC2255	774	0.429265
Prochlorococcus marinus	727	0.403199
marine gamma proteobacterium HTCC2143	720	0.399317
Synechococcus sp. WH 8102	698	0.387115
Lentisphaera araneosa	672	0.372696
Shewanella halifaxensis	603	0.334428
gamma proteobacterium NOR5-3	585	0.324445
Verrucomicrobiae bacterium DG1235	528	0.292832
Marivirga tractuosa	488	0.270648
Congregibacter litoralis	464	0.257337
Sphingomonas sp. SKA58	447	0.247909
Photobacterium angustum	415	0.230162
Simkania negevensis	404	0.224061
Synechococcus sp. RS9917	404	0.224061
Cyanobium sp. PCC 7001	377	0.209087
Roseobacter denitrificans	376	0.208532
Parvularcula bermudensis	359	0.199104
Algoriphagus machipongonensis	313	0.173592
Flavobacteria bacterium BBFL7	313	0.173592
Haliangium ochraceum	312	0.173037
Vibrio sp. EJY3	311	0.172483
Aurantimonas manganoxydans	303	0.168046
Flavobacteria bacterium MS024-3C	302	0.167491
gamma proteobacterium IMCC3088	297	0.164718
Vibrio campbellii	291	0.161391
Bermanella marisrubri	288	0.159727
Roseobacter litoralis	283	0.156954
Planctopirus limnophila	277	0.153626
Pedosphaera parvula	263	0.145862
Alcanivorax sp. DG881	262	0.145307
Candidatus Nitrosarchaeum limnium	261	0.144752
gamma proteobacterium HTCC2207	257	0.142534
Cyclobacterium marinum	253	0.140315
Luminiphilus syltensis	250	0.138652
Polaribacter irgensii	219	0.121459
Haliscomenobacter hydrossis	209	0.115913
Thalassobium sp. R2A62	201	0.111476
Octadecabacter antarcticus	193	0.107039
alpha proteobacterium BAL199	193	0.107039
Photobacterium profundum	179	0.0992746
Chthoniobacter flavus	178	0.09872
Ktedonobacter racemifer	178	0.09872
Hoeflea phototrophica	173	0.0959469
Ahrensia sp. R2A130	168	0.0931739
Vibrio harveyi	163	0.0904009
Erythrobacter sp. SD-21	162	0.0898463
unidentified eubacterium SCB49	152	0.0843002
Pelodictyon luteolum	152	0.0843002
beta proteobacterium KB13	150	0.083191
Polaribacter sp. MED152	149	0.0826364
Rhodopirellula baltica	143	0.0793087
Flavobacteriales bacterium ALC-1	140	0.0776449
Sorangium cellulosum	137	0.0759811
Rhodobacteraceae bacterium HTCC2083	136	0.0754265
Vibrio anguillarum	133	0.0737627
Microscilla marina	132	0.0732081
Ferrimonas balearica	127	0.070435
Octadecabacter arcticus	126	0.0698804
Vibrio tasmaniensis	126	0.0698804
Nitrosarchaeum koreense	122	0.067662
Vibrio alginolyticus	119	0.0659982
Muricauda ruestringensis	117	0.064889
Coleofasciculus chthonoplastes	111	0.0615613
Ruegeria lacuscaerulensis	108	0.0598975
Robiginitalea biformata	105	0.0582337
Alteromonadales bacterium TW-7	105	0.0582337
Cellulophaga algicola	104	0.0576791
Opitutus terrae	104	0.0576791
Kordia algicida	99	0.054906
Lacinutrix sp. 5H-3-7-4	95	0.0526876
Ruegeria pomeroyi	94	0.052133
Saccharophagus degradans	93	0.0515784
Waddlia chondrophila	92	0.0510238
Dinoroseobacter shibae	91	0.0504692
Chelativorans sp. BNC1	90	0.0499146
Roseibium sp. TrichSKD4	88	0.0488054
Vibrio sinaloensis	87	0.0482508
Candidatus Solibacter usitatus	86	0.0476962
Dokdonia sp. 4H-3-7-5	86	0.0476962
Hirschia baltica	86	0.0476962
Stigmatella aurantiaca	84	0.046587
Sulfitobacter indolifex	83	0.0460323
Photobacterium damselae	82	0.0454777
Nitrosococcus halophilus	81	0.0449231
Rhodobacteraceae bacterium HTCC2150	80	0.0443685
Leeuwenhoekiella blandensis	78	0.0432593
Jannaschia sp. CCS1	76	0.0421501
Maribacter sp. HTCC2170	75	0.0415955
Roseobacter sp. AzwK-3b	73	0.0404863
Psychroflexus torquis	71	0.0393771
Labrenzia aggregata	71	0.0393771
Erythrobacter litoralis	71	0.0393771
Nitrosococcus watsonii	68	0.0377132
Synechococcus sp. PCC 7335	68	0.0377132
Novosphingobium sp. PP1Y	67	0.0371586
Desulfarculus baarsii	66	0.036604
Psychromonas ingrahamii	65	0.0360494
Salipiger bermudensis	64	0.0354948
Methylotenera versatilis	64	0.0354948
Microcoleus vaginatus	63	0.0349402
Capnocytophaga canimorsus	61	0.033831
Reinekea blandensis	59	0.0327218
Gramella forsetii	55	0.0305034
Glaciecola nitratireducens	55	0.0305034
Nitrococcus mobilis	55	0.0305034
Croceibacter atlanticus	54	0.0299488
Phenylobacterium zucineum	54	0.0299488
Shewanella piezotolerans	54	0.0299488
Halobacteriovorax marinus	54	0.0299488
Roseobacter sp. CCS2	53	0.0293941
Desulfuromonas acetoxidans	52	0.0288395
Methylophaga aminisulfidivorans	52	0.0288395
Rhodopseudomonas palustris	51	0.0282849
Rhodobacteraceae bacterium KLH11	51	0.0282849
Myxococcus xanthus	51	0.0282849
Synechococcus sp. WH 5701	51	0.0282849
Fulvimarina pelagi	50	0.0277303
Rhodobacterales bacterium Y4I	50	0.0277303
gamma proteobacterium HdN1	50	0.0277303
Alteromonas naphthalenivorans	49	0.0271757
Shewanella benthica	49	0.0271757
Methylovorus glucosotrophus	48	0.0266211
Teredinibacter turnerae	48	0.0266211
Citreicella sp. SE45	47	0.0260665
Glaciecola sp. 4H-3-7+YE-5	46	0.0255119
Cylindrospermopsis raciborskii	46	0.0255119
Sagittula stellata	45	0.0249573
Pelobacter carbinolicus	45	0.0249573
Psychrobacter sp. PRwf-1	45	0.0249573
Isosphaera pallida	45	0.0249573
Gloeobacter violaceus	45	0.0249573
Desulfatibacillum alkenivorans	44	0.0244027
Marinobacter adhaerens	44	0.0244027
Alcanivorax borkumensis	44	0.0244027
Flavobacterium johnsoniae	42	0.0232935
Chlorobium chlorochromatii	42	0.0232935
Legionella drancourtii	42	0.0232935
Sphaerobacter thermophilus	41	0.0227389
Flavobacterium columnare	40	0.0221843
Syntrophobacter fumaroxidans	40	0.0221843
Candidatus Pelagibacter ubique	39	0.0216297
Allochromatium vinosum	39	0.0216297
Herpetosiphon aurantiacus	39	0.0216297
Limnobacter sp. MED105	38	0.021075
Anaeromyxobacter dehalogenans	38	0.021075
Methylomonas methanica	38	0.021075
Vibrio orientalis	38	0.021075
Nostoc punctiforme	38	0.021075
Arthrospira platensis	38	0.021075
Erythrobacter sp. NAP1	37	0.0205204
Polaromonas sp. JS666	37	0.0205204
Marinobacter algicola	37	0.0205204
Colwellia psychrerythraea	37	0.0205204
Shewanella woodyi	37	0.0205204
Chitinophaga pinensis	36	0.0199658
Salinisphaera shabanensis	36	0.0199658
Grimontia hollisae	36	0.0199658
Candidatus Koribacter versatilis	35	0.0194112
Parvibaculum lavamentivorans	35	0.0194112
Xanthobacter autotrophicus	35	0.0194112
Desulfobacterium autotrophicum	35	0.0194112
Shewanella violacea	35	0.0194112
Micavibrio aeruginosavorus	34	0.0188566
Geobacter daltonii	34	0.0188566
Oceanimonas sp. GK1	34	0.0188566
Marichromatium purpuratum	34	0.0188566
Nakamurella multipartita	34	0.0188566
Kangiella koreensis	33	0.018302
Moorea producens	33	0.018302
Cytophaga hutchinsonii	32	0.0177474
Sphingobacterium sp. 21	32	0.0177474
Pseudooceanicola batsensis	32	0.0177474
Rhodobacter capsulatus	32	0.0177474
Roseobacter sp. SK209-2-6	32	0.0177474
Roseovarius nubinhibens	32	0.0177474
Sphingobium chlorophenolicum	32	0.0177474
Shewanella denitrificans	32	0.0177474
gamma proteobacterium HTCC5015	32	0.0177474
Vibrio parahaemolyticus	32	0.0177474
Fluviicola taffensis	31	0.0171928
Ilyobacter polytropus	31	0.0171928
Phaeobacter inhibens	31	0.0171928
Shewanella amazonensis	31	0.0171928
Rhodothermus marinus	30	0.0166382
Asticcacaulis biprosthecium	30	0.0166382
Azorhizobium caulinodans	30	0.0166382
Roseobacter sp. GAI101	30	0.0166382
Myxococcus fulvus	30	0.0166382
Desulfomicrobium baculatum	29	0.0160836
Vibrio cholerae	29	0.0160836
Dyadobacter fermentans	28	0.015529
Capnocytophaga gingivalis	28	0.015529
Geobacter uraniireducens	28	0.015529
Crocosphaera chwakensis	28	0.015529
Candidatus Amoebophilus asiaticus	27	0.0149744
Methylorubrum populi	27	0.0149744
Pseudovibrio sp. FO-BEG1	27	0.0149744
Rhodobacter sp. SW2	27	0.0149744
Rheinheimera sp. A13L	27	0.0149744
Gloeothece verrucosa	27	0.0149744
Gemmatimonas aurantiaca	26	0.0144198
Hahella chejuensis	26	0.0144198
Frankia inefficax	26	0.0144198
Oscillochloris trichoides	26	0.0144198
Trichodesmium erythraeum	26	0.0144198
Lyngbya sp. PCC 8106	26	0.0144198
Roseovarius sp. TM1035	25	0.0138652
Arcobacter butzleri	25	0.0138652
Pseudomonas mendocina	25	0.0138652
Leadbetterella byssophila	24	0.0133106
Chlorobium ferrooxidans	24	0.0133106
Sebaldella termitidis	24	0.0133106
Crocosphaera subtropica	24	0.0133106
Brevundimonas subvibrioides	23	0.012756
Desulfococcus oleovorans	23	0.012756
Anaeromyxobacter sp. Fw109-5	23	0.012756
Shewanella sp. HN-41	23	0.012756
Thioalkalivibrio sulfidiphilus	23	0.012756
Roseiflexus sp. RS-1	23	0.012756
Acaryochloris marina	23	0.012756
Truepera radiovictrix	23	0.012756
Ruegeria sp. TM1040	22	0.0122013
Vibrio brasiliensis	22	0.0122013
Hyphomicrobium sp. MC1	21	0.0116467
Rhodomicrobium vannielii	21	0.0116467
Labrenzia alexandrii	21	0.0116467
Rhodospirillum centenum	21	0.0116467
Cellvibrio japonicus	21	0.0116467
Maritimibacter alkaliphilus	20	0.0110921
Azospira oryzae	20	0.0110921
Geobacter lovleyi	20	0.0110921
Helicobacter mustelae	20	0.0110921
Pseudoalteromonas haloplanktis	20	0.0110921
Marinomonas posidonica	20	0.0110921
Aliivibrio fischeri	20	0.0110921
Frankia alni	20	0.0110921
Polymorphum gilvum	19	0.0105375
Desulfohalobium retbaense	19	0.0105375
Desulfovibrio alaskensis	19	0.0105375
Actinosynnema mirum	19	0.0105375
Nitrosococcus oceani	18	0.00998292
Xenorhabdus nematophila	18	0.00998292
Vibrio metschnikovii	18	0.00998292
Parachlamydia acanthamoebae	18	0.00998292
Pelodictyon phaeoclathratiforme	17	0.00942831
Rhodospirillum rubrum	17	0.00942831
Desulfotalea psychrophila	17	0.00942831
Desulfovibrio salexigens	17	0.00942831
Psychromonas sp. CNPT3	17	0.00942831
Listeria seeligeri	17	0.00942831
Bizionia argentinensis	16	0.0088737
Sphingobium japonicum	16	0.0088737
Desulfovibrio fructosivorans	16	0.0088737
Pseudoalteromonas atlantica	16	0.0088737
Pseudoalteromonas tunicata	16	0.0088737
Microcystis aeruginosa	16	0.0088737
Faecalibacterium prausnitzii	16	0.0088737
Caulobacter sp. K31	15	0.0083191
Magnetococcus marinus	15	0.0083191
Bradyrhizobium sp. BTAi1	15	0.0083191
Desulfurivibrio alkaliphilus	15	0.0083191
Alkalilimnicola ehrlichii	15	0.0083191
Azotobacter vinelandii	15	0.0083191
Hydrogenovibrio crunogenus	15	0.0083191
Methylophaga thiooxydans	15	0.0083191
Mycolicibacterium vanbaalenii	15	0.0083191
Saccharopolyspora erythraea	15	0.0083191
Nodularia spumigena	15	0.0083191
Gloeothece citriformis	15	0.0083191
Cyanothece sp. PCC 7425	15	0.0083191
Lachnoanaerobaculum saburreum	15	0.0083191
Spirosoma linguale	14	0.00776449
Pedobacter heparinus	14	0.00776449
Pseudopedobacter saltans	14	0.00776449
Chloroherpeton thalassium	14	0.00776449
Yoonia vestfoldensis	14	0.00776449
Candidatus Accumulibacter phosphatis	14	0.00776449
Arcobacter nitrofigilis	14	0.00776449
Marinomonas sp. MED121	14	0.00776449
Sediminispirochaeta smaragdinae	14	0.00776449
Limnospira maxima	14	0.00776449
Flexistipes sinusarabici	13	0.00720989
Flavobacteria bacterium BAL38	13	0.00720989
Chlorobium phaeobacteroides	13	0.00720989
Prosthecochloris aestuarii	13	0.00720989
Methylobacterium nodulans	13	0.00720989
Oceanicola granulosus	13	0.00720989
Sphingopyxis alaskensis	13	0.00720989
Methylotenera mobilis	13	0.00720989
Desulfocurvibacter africanus	13	0.00720989
Pelobacter propionicus	13	0.00720989
Geobacter sp. M18	13	0.00720989
Shewanella oneidensis	13	0.00720989
Marinomonas sp. MWYL1	13	0.00720989
Vibrio tubiashii	13	0.00720989
Hoyosella subflava	13	0.00720989
Streptosporangium roseum	13	0.00720989
Conexibacter woesei	13	0.00720989
Methylobacterium sp. 4-46	12	0.00665528
Sinorhizobium fredii	12	0.00665528
Starkeya novella	12	0.00665528
Paracoccus denitrificans	12	0.00665528
Roseovarius sp. 217	12	0.00665528
Achromobacter insuavis	12	0.00665528
Geobacter metallireducens	12	0.00665528
Halomonas elongata	12	0.00665528
Isoptericola variabilis	12	0.00665528
Blautia obeum	12	0.00665528
Granulicella mallensis	11	0.00610067
Methylocella silvestris	11	0.00610067
Nitrobacter hamburgensis	11	0.00610067
Hyphomicrobium denitrificans	11	0.00610067
Rhodobacter sphaeroides	11	0.00610067
Enhydrobacter aerosaccus	11	0.00610067
Desulfatibacillum aliphaticivorans	11	0.00610067
Idiomarina sp. A28L	11	0.00610067
Moritella sp. PE36	11	0.00610067
Shewanella sediminis	11	0.00610067
Sphaerochaeta coccoides	11	0.00610067
Catenulispora acidiphila	11	0.00610067
Rubrobacter xylanophilus	11	0.00610067
Thermaerobacter subterraneus	11	0.00610067
Cellulosilyticum lentocellum	11	0.00610067
Chloracidobacterium thermophilum	10	0.00554607
Roseobacter sp. MED193	10	0.00554607
Ramlibacter tataouinensis	10	0.00554607
Azoarcus sp. BH72	10	0.00554607
Desulfovibrio magneticus	10	0.00554607
Pseudodesulfovibrio aespoeensis	10	0.00554607
Tolumonas auensis	10	0.00554607
Methylobacter tundripaludum	10	0.00554607
Lyngbya majuscula	10	0.00554607
Caldalkalibacillus thermarum	10	0.00554607
Acetonema longum	10	0.00554607
Denitrovibrio acetiphilus	9	0.00499146
Capnocytophaga ochracea	9	0.00499146
Bradyrhizobiaceae bacterium SG-6C	9	0.00499146
Silicibacter sp. TrichCH4B	9	0.00499146
Sphingomonas wittichii	9	0.00499146
Desulfonatronospira thiodismutans	9	0.00499146
Geobacter sp. M21	9	0.00499146
Arcobacter sp. L	9	0.00499146
Sulfuricurvum kujiense	9	0.00499146
Shewanella frigidimarina	9	0.00499146
Halorhodospira halophila	9	0.00499146
Halomonas sp. TD01	9	0.00499146
Acinetobacter oleivorans	9	0.00499146
Psychrobacter arcticus	9	0.00499146
Frankia sp. EAN1pec	9	0.00499146
Stackebrandtia nassauensis	9	0.00499146
Beutenbergia cavernae	9	0.00499146
Kribbella flavida	9	0.00499146
Chloroflexus aggregans	9	0.00499146
Roseiflexus castenholzii	9	0.00499146
Dehalogenimonas lykanthroporepellens	9	0.00499146
Meiothermus silvanus	9	0.00499146
Heliobacterium modesticaldum	9	0.00499146
Acidobacterium capsulatum	8	0.00443685
Asticcacaulis excentricus	8	0.00443685
Bordetella petrii	8	0.00443685
Burkholderia glumae	8	0.00443685
Sideroxydans lithotrophicus	8	0.00443685
Dechloromonas aromatica	8	0.00443685
Desulfobacca acetoxidans	8	0.00443685
Coxiella burnetii	8	0.00443685
Marinomonas mediterranea	8	0.00443685
Psychrobacter sp. 1501(2011)	8	0.00443685
Pseudomonas entomophila	8	0.00443685
Vibrio coralliilyticus	8	0.00443685
Candidatus Protochlamydia amoebophila	8	0.00443685
Treponema caldarium	8	0.00443685
Cellulomonas flavigena	8	0.00443685
Janibacter sp. HTCC2649	8	0.00443685
Aeromicrobium marinum	8	0.00443685
Anaerolinea thermophila	8	0.00443685
Meiothermus ruber	8	0.00443685
Paenibacillus curdlanolyticus	8	0.00443685
Clostridium cellulovorans	8	0.00443685
Acetoanaerobium sticklandii	8	0.00443685
Thermobaculum terrenum	8	0.00443685
Methanothrix soehngenii	8	0.00443685
Desulfurispirillum indicum	7	0.00388225
Bacteroides stercoris	7	0.00388225
Paludibacter propionicigenes	7	0.00388225
Paraprevotella xylaniphila	7	0.00388225
Alistipes putredinis	7	0.00388225
Chryseobacterium gleum	7	0.00388225
Chlorobaculum parvum	7	0.00388225
Chlorobium limicola	7	0.00388225
Nitrobacter sp. Nb-311A	7	0.00388225
Sphingobium sp. SYK-6	7	0.00388225
Verminephrobacter eiseniae	7	0.00388225
Nitrosomonas sp. Is79A3	7	0.00388225
Geobacter sulfurreducens	7	0.00388225
Shewanella loihica	7	0.00388225
Legionella pneumophila	7	0.00388225
Neptuniibacter caesariensis	7	0.00388225
Gallibacterium anatis	7	0.00388225
Pseudomonas fulva	7	0.00388225
Spirochaeta thermophila	7	0.00388225
Hungateiclostridium thermocellum	7	0.00388225
Ruminiclostridium cellulolyticum	7	0.00388225
Mahella australiensis	7	0.00388225
Hydrogenobacter thermophilus	6	0.00332764
Dysgonomonas gadei	6	0.00332764
Mucilaginibacter paludis	6	0.00332764
Fibrobacter succinogenes	6	0.00332764
Nitrospira defluvii	6	0.00332764
Acidithiobacillus caldus	6	0.00332764
Brevundimonas sp. BAL3	6	0.00332764
Caulobacter vibrioides	6	0.00332764
Bradyrhizobium japonicum	6	0.00332764
Gluconacetobacter diazotrophicus	6	0.00332764
Azospirillum lipoferum	6	0.00332764
Novosphingobium nitrogenifigens	6	0.00332764
Achromobacter piechaudii	6	0.00332764
Pusillimonas sp. T7-7	6	0.00332764
Cupriavidus pinatubonensis	6	0.00332764
Aromatoleum aromaticum	6	0.00332764
Sulfurimonas denitrificans	6	0.00332764
Shewanella putrefaciens	6	0.00332764
Candidatus Regiella insecticola	6	0.00332764
Rickettsiella grylli	6	0.00332764
Legionella longbeachae	6	0.00332764
Francisella philomiragia	6	0.00332764
Treponema brennaborense	6	0.00332764
Mycolicibacterium gilvum	6	0.00332764
Kytococcus sedentarius	6	0.00332764
Actinoplanes sp. SE50/110	6	0.00332764
Microlunatus phosphovorus	6	0.00332764
Kitasatospora setae	6	0.00332764
Streptomyces bingchenggensis	6	0.00332764
Streptomyces griseus	6	0.00332764
Streptomyces pristinaespiralis	6	0.00332764
Brevibacillus brevis	6	0.00332764
Paenibacillus sp. oral taxon 786	6	0.00332764
Hungateiclostridium clariflavum	6	0.00332764
Coprococcus eutactus	6	0.00332764
Desulfofarcimen acetoxidans	6	0.00332764
Selenomonas sp. oral taxon 137	6	0.00332764
Methanosalsum zhilinae	6	0.00332764
Deferribacter desulfuricans	5	0.00277303
Niastella koreensis	5	0.00277303
Acidithiobacillus ferrivorans	5	0.00277303
Beijerinckia indica	5	0.00277303
Oligotropha carboxidovorans	5	0.00277303
Mesorhizobium loti	5	0.00277303
Ketogulonicigenium vulgare	5	0.00277303
Achromobacter xylosoxidans	5	0.00277303
Collimonas fungivorans	5	0.00277303
Leptothrix cholodnii	5	0.00277303
Rubrivivax benzoatilyticus	5	0.00277303
Methyloversatilis universalis	5	0.00277303
Syntrophus aciditrophicus	5	0.00277303
Marinobacter hydrocarbonoclasticus	5	0.00277303
Citrobacter koseri	5	0.00277303
Pseudomonas fluorescens	5	0.00277303
Acidothermus cellulolyticus	5	0.00277303
Thermobispora bispora	5	0.00277303
Corynebacterium pseudogenitalium	5	0.00277303
Gordonia bronchialis	5	0.00277303
Geodermatophilus obscurus	5	0.00277303
Leifsonia xyli	5	0.00277303
Saccharomonospora viridis	5	0.00277303
Streptomyces viridochromogenes	5	0.00277303
Clostridium carboxidivorans	5	0.00277303
Clostridium sp. BNL1100	5	0.00277303
Ruminiclostridium papyrosolvens	5	0.00277303
Coprococcus catus	5	0.00277303
Ruminococcus albus	5	0.00277303
Ruminococcus sp. SR1/5	5	0.00277303
Megasphaera micronuciformis	5	0.00277303
Porphyromonas endodontalis	4	0.00221843
Porphyromonas uenonis	4	0.00221843
Prevotella multisaccharivorax	4	0.00221843
Prevotella oris	4	0.00221843
Capnocytophaga sp. oral taxon 329	4	0.00221843
Sphingobacterium spiritivorum	4	0.00221843
Chlorobaculum tepidum	4	0.00221843
Leptotrichia goodfellowii	4	0.00221843
Agrobacterium tumefaciens	4	0.00221843
Magnetospirillum magneticum	4	0.00221843
Rhodoferax ferrireducens	4	0.00221843
Nitrosomonas europaea	4	0.00221843
Nitrosomonas sp. AL212	4	0.00221843
Thiobacillus denitrificans	4	0.00221843
Desulfovibrio desulfuricans	4	0.00221843
Desulfovibrio piger	4	0.00221843
Sulfurospirillum deleyianum	4	0.00221843
Pseudoalteromonas sp. SM9913	4	0.00221843
Shewanella baltica	4	0.00221843
Haemophilus parainfluenzae	4	0.00221843
Pseudomonas putida	4	0.00221843
Francisella sp. TX077308	4	0.00221843
Thiomicrospira cyclica	4	0.00221843
Vibrio sp. RC586	4	0.00221843
Pseudoxanthomonas suwonensis	4	0.00221843
Sphaerochaeta pleomorpha	4	0.00221843
Aminomonas paucivorans	4	0.00221843
Gordonia polyisoprenivorans	4	0.00221843
Mycobacterium kansasii	4	0.00221843
Mycolicibacterium smegmatis	4	0.00221843
Renibacterium salmoninarum	4	0.00221843
Micromonospora sp. ATCC 39149	4	0.00221843
Nocardiopsis dassonvillei	4	0.00221843
Thermobifida fusca	4	0.00221843
Dehalococcoides mccartyi	4	0.00221843
Marinithermus hydrothermalis	4	0.00221843
Oceanithermus profundus	4	0.00221843
Bacillus cellulosilyticus	4	0.00221843
Paenibacillus mucilaginosus	4	0.00221843
Alkaliphilus metalliredigens	4	0.00221843
Syntrophobotulus glycolicus	4	0.00221843
Intestinibacter bartlettii	4	0.00221843
Natranaerobius thermophilus	4	0.00221843
Ammonifex degensii	4	0.00221843
Centipeda periodontii	4	0.00221843
Thermodesulfatator indicus	4	0.00221843
Archaeoglobus profundus	4	0.00221843
Terriglobus saanensis	3	0.00166382
Bacteroides coprosuis	3	0.00166382
Prevotella bergensis	3	0.00166382
Prevotella nigrescens	3	0.00166382
Alistipes sp. HGB5	3	0.00166382
Runella slithyformis	3	0.00166382
Caulobacter segnis	3	0.00166382
Bartonella bacilliformis	3	0.00166382
Bradyrhizobium diazoefficiens	3	0.00166382
Bradyrhizobium sp. ORS 278	3	0.00166382
Nitrobacter winogradskyi	3	0.00166382
Hyphomonas	3	0.00166382
Azospirillum brasilense	3	0.00166382
Novosphingobium aromaticivorans	3	0.00166382
Bordetella avium	3	0.00166382
Burkholderia pseudomallei	3	0.00166382
Paraburkholderia phytofirmans	3	0.00166382
Hylemonella gracilis	3	0.00166382
Variovorax paradoxus	3	0.00166382
Herbaspirillum seropedicae	3	0.00166382
Oxalobacter formigenes	3	0.00166382
Laribacter hongkongensis	3	0.00166382
Pseudogulbenkiania ferrooxidans	3	0.00166382
Neisseria bacilliformis	3	0.00166382
Simonsiella muelleri	3	0.00166382
Myxococcus macrosporus	3	0.00166382
Sulfurimonas autotrophica	3	0.00166382
Nitratifractor salsuginis	3	0.00166382
Marinobacter sp. ELB17	3	0.00166382
Pseudoalteromonas distincta	3	0.00166382
Halothiobacillus neapolitanus	3	0.00166382
[Enterobacter] lignolyticus	3	0.00166382
Salmonella enterica	3	0.00166382
Erwinia billingiae	3	0.00166382
Edwardsiella ictaluri	3	0.00166382
Dickeya dadantii	3	0.00166382
Dickeya paradisiaca	3	0.00166382
Pectobacterium carotovorum	3	0.00166382
Serratia odorifera	3	0.00166382
Methylococcus capsulatus	3	0.00166382
Acinetobacter baumannii	3	0.00166382
Photobacterium leiognathi	3	0.00166382
Vibrio vulnificus	3	0.00166382
Xanthomonas oryzae	3	0.00166382
Treponema succinifaciens	3	0.00166382
Aminobacterium colombiense	3	0.00166382
Actinomyces urogenitalis	3	0.00166382
Rhodococcus jostii	3	0.00166382
Frankia symbiont of Datisca glomerata	3	0.00166382
Glutamicibacter arilaitensis	3	0.00166382
Streptomyces sp. AA4	3	0.00166382
Streptomyces sp. C	3	0.00166382
Thermomonospora curvata	3	0.00166382
marine actinobacterium PHSC20C1	3	0.00166382
Deinococcus maricopensis	3	0.00166382
Streptococcus infantarius	3	0.00166382
Alkaliphilus oremlandii	3	0.00166382
Thermaerobacter marianensis	3	0.00166382
Acetobacterium woodii	3	0.00166382
Butyrivibrio fibrisolvens	3	0.00166382
Dorea formicigenerans	3	0.00166382
Lachnoclostridium phytofermentans	3	0.00166382
[Eubacterium] rectale	3	0.00166382
Desulfofundulus kuznetsovii	3	0.00166382
Peptostreptococcus stomatis	3	0.00166382
Anaerotruncus colihominis	3	0.00166382
Ruminococcus sp. 5_1_39BFAA	3	0.00166382
Subdoligranulum variabile	3	0.00166382
Symbiobacterium thermophilum	3	0.00166382
Dethiobacter alkaliphilus	3	0.00166382
Halanaerobium hydrogeniformans	3	0.00166382
Halanaerobium praevalens	3	0.00166382
Halothermothrix orenii	3	0.00166382
Caldicellulosiruptor bescii	3	0.00166382
Absiella dolichum	3	0.00166382
Erysipelatoclostridium ramosum	3	0.00166382
Thermosipho melanesiensis	3	0.00166382
Halorhabdus tiamatea	3	0.00166382
Methanosarcina mazei	3	0.00166382
Eukaryota	3	0.00166382
Persephonella marina	2	0.00110921
Thermovibrio ammonificans	2	0.00110921
Dysgonomonas mossii	2	0.00110921
Prevotella buccalis	2	0.00110921
Prevotella disiens	2	0.00110921
Prevotella pallens	2	0.00110921
Flavobacterium branchiophilum	2	0.00110921
Pedobacter sp. BAL39	2	0.00110921
Chlorobium phaeovibrioides	2	0.00110921
Fusobacterium mortiferum	2	0.00110921
Fusobacterium ulcerans	2	0.00110921
Ochrobactrum intermedium	2	0.00110921
Mesorhizobium opportunistum	2	0.00110921
Candidatus Liberibacter solanacearum	2	0.00110921
Gluconacetobacter sp. SXCC-1	2	0.00110921
Anaplasma centrale	2	0.00110921
Burkholderia sp. CCGE1003	2	0.00110921
Paraburkholderia sp. CCGE1002	2	0.00110921
Polynucleobacter asymbioticus	2	0.00110921
Ralstonia solanacearum	2	0.00110921
Comamonas testosteroni	2	0.00110921
Herminiimonas arsenicoxydans	2	0.00110921
Neisseria meningitidis	2	0.00110921
Methylobacillus flagellatus	2	0.00110921
Nitrosospira multiformis	2	0.00110921
Sulfurovum sp. NBC37-1	2	0.00110921
Aeromonas salmonicida	2	0.00110921
Idiomarina baltica	2	0.00110921
Idiomarina loihiensis	2	0.00110921
Shewanella sp. ANA-3	2	0.00110921
Dichelobacter nodosus	2	0.00110921
Escherichia coli	2	0.00110921
Erwinia amylovora	2	0.00110921
Photorhabdus asymbiotica	2	0.00110921
Providencia rettgeri	2	0.00110921
Sodalis glossinidius	2	0.00110921
Pasteurella dagmatis	2	0.00110921
Acinetobacter lwoffii	2	0.00110921
Acinetobacter sp. ATCC 27244	2	0.00110921
Pseudomonas aeruginosa	2	0.00110921
Calyptogena okutanii thioautotrophic gill symbiont	2	0.00110921
Aliivibrio salmonicida	2	0.00110921
Vibrio sp. N418	2	0.00110921
Mariprofundus ferrooxydans	2	0.00110921
Chlamydia caviae	2	0.00110921
Akkermansia muciniphila	2	0.00110921
Sphaerochaeta globosa	2	0.00110921
Treponema azotonutricium	2	0.00110921
Treponema vincentii	2	0.00110921
Acidimicrobium ferrooxidans	2	0.00110921
Mycolicibacterium rhodesiae	2	0.00110921
Segniliparus rotundus	2	0.00110921
Brachybacterium faecium	2	0.00110921
Salinispora arenicola	2	0.00110921
Nocardioides sp. JS614	2	0.00110921
Streptomyces avermitilis	2	0.00110921
Streptomyces violaceusniger	2	0.00110921
Atopobium parvulum	2	0.00110921
Olsenella uli	2	0.00110921
Thermosynechococcus elongatus	2	0.00110921
Deinococcus radiodurans	2	0.00110921
Kyrpidia tusciae	2	0.00110921
Anoxybacillus flavithermus	2	0.00110921
Gemella haemolysans	2	0.00110921
Listeria grayi	2	0.00110921
Desmospora sp. 8437	2	0.00110921
Granulicatella elegans	2	0.00110921
Lactobacillus ultunensis	2	0.00110921
Weissella paramesenteroides	2	0.00110921
Streptococcus downei	2	0.00110921
Clostridium acetobutylicum	2	0.00110921
Clostridium botulinum	2	0.00110921
[Eubacterium] saphenum	2	0.00110921
Butyrivibrio crossotus	2	0.00110921
[Clostridium] hylemonae	2	0.00110921
Oribacterium sp. oral taxon 078	2	0.00110921
Roseburia inulinivorans	2	0.00110921
Shuttleworthia satelles	2	0.00110921
Desulfitobacterium hafniense	2	0.00110921
Desulfosporosinus orientis	2	0.00110921
Thermincola potens	2	0.00110921
Filifactor alocis	2	0.00110921
[Eubacterium] yurii	2	0.00110921
Ethanoligenens harbinense	2	0.00110921
[Clostridium] methylpentosum	2	0.00110921
[Eubacterium] siraeum	2	0.00110921
Ruminococcaceae bacterium D16	2	0.00110921
Syntrophothermus lipocalidus	2	0.00110921
Acetohalobium arabaticum	2	0.00110921
Thermoanaerobacterium thermosaccharolyticum	2	0.00110921
Phascolarctobacterium succinatutens	2	0.00110921
Thermosinus carboxydivorans	2	0.00110921
Anaerococcus lactolyticus	2	0.00110921
Finegoldia magna	2	0.00110921
Peptoniphilus harei	2	0.00110921
Mycoplasma anatis	2	0.00110921
Pseudothermotoga thermarum	2	0.00110921
Archaeoglobus fulgidus	2	0.00110921
Methanocaldococcus fervens	2	0.00110921
Methanocaldococcus infernus	2	0.00110921
Halogeometricum borinquense	2	0.00110921
Methanohalobium evestigatum	2	0.00110921
Methanosarcina acetivorans	2	0.00110921
Metallosphaera cuprina	2	0.00110921
Nitrosopumilus maritimus	2	0.00110921
Aquifex aeolicus	1	0.000554607
Hydrogenobaculum sp. Y04AAS1	1	0.000554607
Sulfurihydrogenibium sp. YO3AOP1	1	0.000554607
Calditerrivibrio nitroreducens	1	0.000554607
Salinibacter ruber	1	0.000554607
Bacteroides fragilis	1	0.000554607
Bacteroides salanitronis	1	0.000554607
Porphyromonas gingivalis	1	0.000554607
Alloprevotella tannerae	1	0.000554607
Prevotella bryantii	1	0.000554607
Prevotella copri	1	0.000554607
Prevotella ruminicola	1	0.000554607
Tannerella forsythia	1	0.000554607
Candidatus Azobacteroides pseudotrichonymphae	1	0.000554607
Flavobacterium psychrophilum	1	0.000554607
Leptotrichia buccalis	1	0.000554607
Thermodesulfovibrio yellowstonii	1	0.000554607
Acidithiobacillus ferrooxidans	1	0.000554607
Bartonella grahamii	1	0.000554607
Afipia sp. 1NLS2	1	0.000554607
Pelagibacterium	1	0.000554607
Mesorhizobium japonicum	1	0.000554607
Rhizobium etli	1	0.000554607
Phaeobacter gallaeciensis	1	0.000554607
Granulibacter bethesdensis	1	0.000554607
Komagataeibacter medellinensis	1	0.000554607
Candidatus Midichloria mitochondrii	1	0.000554607
Rickettsia canadensis	1	0.000554607
Rickettsia akari	1	0.000554607
Rickettsia endosymbiont of Ixodes scapularis	1	0.000554607
Burkholderia dolosa	1	0.000554607
Burkholderia gladioli	1	0.000554607
Cupriavidus metallidurans	1	0.000554607
Paraburkholderia rhizoxinica	1	0.000554607
Paraburkholderia phymatum	1	0.000554607
Polynucleobacter necessarius	1	0.000554607
Comamonas thiooxydans	1	0.000554607
Delftia acidovorans	1	0.000554607
Janthinobacterium sp. Marseille	1	0.000554607
Methylibium petroleiphilum	1	0.000554607
Burkholderiales bacterium 1_1_47	1	0.000554607
Chromobacterium violaceum	1	0.000554607
Kingella denitrificans	1	0.000554607
Kingella kingae	1	0.000554607
Neisseria elongata	1	0.000554607
Neisseria flavescens	1	0.000554607
Gallionella capsiferriformans	1	0.000554607
Nitrosomonas eutropha	1	0.000554607
Thauera sp. MZ1T	1	0.000554607
Desulfobulbus propionicus	1	0.000554607
Bilophila wadsworthia	1	0.000554607
Desulfovibrio sp. FW1012B	1	0.000554607
Desulfovibrio vulgaris	1	0.000554607
Lawsonia intracellularis	1	0.000554607
Geobacter bemidjiensis	1	0.000554607
Campylobacter curvus	1	0.000554607
Helicobacter bilis	1	0.000554607
Helicobacter bizzozeronii	1	0.000554607
Cardiobacterium hominis	1	0.000554607
Thioalkalivibrio sp. K90mix	1	0.000554607
Candidatus Riesia pediculicola	1	0.000554607
Klebsiella pneumoniae	1	0.000554607
Pantoea sp. aB	1	0.000554607
Pantoea sp. At-9b	1	0.000554607
Providencia stuartii	1	0.000554607
Xenorhabdus bovienii	1	0.000554607
Rahnella aquatilis	1	0.000554607
Chromohalobacter salexigens	1	0.000554607
Actinobacillus minor	1	0.000554607
Haemophilus haemolyticus	1	0.000554607
Acinetobacter johnsonii	1	0.000554607
Acinetobacter junii	1	0.000554607
Pseudomonas stutzeri	1	0.000554607
Francisella tularensis	1	0.000554607
Vibrio furnissii	1	0.000554607
Xanthomonas campestris	1	0.000554607
Bdellovibrio bacteriovorus	1	0.000554607
Chlamydia felis	1	0.000554607
Brachyspira murdochii	1	0.000554607
Leptospira biflexa	1	0.000554607
Borrelia turicatae	1	0.000554607
Dethiosulfovibrio peptidovorans	1	0.000554607
Thermanaerovibrio acidaminovorans	1	0.000554607
Actinomyces coleocanis	1	0.000554607
Actinomyces sp. oral taxon 848	1	0.000554607
Bifidobacterium adolescentis	1	0.000554607
Bifidobacterium gallicum	1	0.000554607
Scardovia inopinata	1	0.000554607
Corynebacterium efficiens	1	0.000554607
Corynebacterium resistens	1	0.000554607
Corynebacterium striatum	1	0.000554607
Mycobacterium colombiense	1	0.000554607
Mycolicibacter sinensis	1	0.000554607
Nocardia cyriacigeorgica	1	0.000554607
Rhodococcus hoagii	1	0.000554607
Rhodococcus opacus	1	0.000554607
Segniliparus rugosus	1	0.000554607
Frankia casuarinae	1	0.000554607
Brevibacterium mcbrellneri	1	0.000554607
Cellulomonas gilvus	1	0.000554607
Intrasporangium calvum	1	0.000554607
Jonesia denitrificans	1	0.000554607
Arthrobacter sp. FB24	1	0.000554607
Micrococcus luteus	1	0.000554607
Pseudarthrobacter phenanthrenivorans	1	0.000554607
Xylanimonas cellulosilytica	1	0.000554607
Sanguibacter keddieii	1	0.000554607
Micromonospora aurantiaca	1	0.000554607
Verrucosispora maris	1	0.000554607
Nocardioidaceae bacterium Broad-1	1	0.000554607
Propionibacterium freudenreichii	1	0.000554607
Amycolatopsis mediterranei	1	0.000554607
Streptomyces cattleya	1	0.000554607
Streptomyces clavuligerus	1	0.000554607
Streptomyces griseoflavus	1	0.000554607
Streptomyces himastatinicus	1	0.000554607
Streptomyces hygroscopicus	1	0.000554607
Streptomyces sp. SPB78	1	0.000554607
Cryptobacterium curtum	1	0.000554607
Eggerthella lenta	1	0.000554607
Eggerthella sp. YY7918	1	0.000554607
Raphidiopsis brookii	1	0.000554607
Trichormus variabilis	1	0.000554607
Rippkaea orientalis	1	0.000554607
Synechococcus sp. JA-2-3B'a(2-13)	1	0.000554607
Deinococcus proteolyticus	1	0.000554607
Thermus sp. CCB_US3_UF1	1	0.000554607
Alicyclobacillus acidocaldarius	1	0.000554607
Bacillus coagulans	1	0.000554607
Bacillus pseudofirmus	1	0.000554607
Bacillus licheniformis	1	0.000554607
Oceanobacillus iheyensis	1	0.000554607
Brevibacillus laterosporus	1	0.000554607
Sporosarcina newyorkensis	1	0.000554607
[Bacillus] selenitireducens	1	0.000554607
Pediococcus claussenii	1	0.000554607
Streptococcus infantis	1	0.000554607
Streptococcus macacae	1	0.000554607
Streptococcus urinalis	1	0.000554607
Clostridium novyi	1	0.000554607
Clostridium sp. 7_2_43FAA	1	0.000554607
Clostridium sp. SY8519	1	0.000554607
Clostridium tetani	1	0.000554607
[Eubacterium] cellulosolvens	1	0.000554607
Anaerostipes caccae	1	0.000554607
[Ruminococcus] torques	1	0.000554607
Blautia hansenii	1	0.000554607
[Clostridium] scindens	1	0.000554607
[Clostridium] symbiosum	1	0.000554607
Lachnospiraceae bacterium 1_4_56FAA	1	0.000554607
Lachnospiraceae bacterium 2_1_46FAA	1	0.000554607
Lachnospiraceae bacterium 9_1_43BFAA	1	0.000554607
Oscillibacter valericigenes	1	0.000554607
Candidatus Desulforudis audaxviator	1	0.000554607
[Bacteroides] pectinophilus	1	0.000554607
butyrate-producing bacterium SS3/4	1	0.000554607
Caldanaerobacter subterraneus	1	0.000554607
Carboxydothermus hydrogenoformans	1	0.000554607
Caldicellulosiruptor hydrothermalis	1	0.000554607
Caldicellulosiruptor kristjanssonii	1	0.000554607
Turicibacter sanguinis	1	0.000554607
Erysipelotrichaceae bacterium 5_2_54FAA	1	0.000554607
Mitsuokella multacida	1	0.000554607
Selenomonas sputigena	1	0.000554607
Dialister invisus	1	0.000554607
Dialister micraerophilus	1	0.000554607
Megasphaera elsdenii	1	0.000554607
Megasphaera sp. UPII 135-E	1	0.000554607
Veillonella atypica	1	0.000554607
Veillonella dispar	1	0.000554607
Veillonella sp. oral taxon 780	1	0.000554607
Parvimonas micra	1	0.000554607
Parvimonas sp. oral taxon 110	1	0.000554607
Peptoniphilus duerdenii	1	0.000554607
Peptoniphilus sp. oral taxon 375	1	0.000554607
Mycoplasma mobile	1	0.000554607
Thermodesulfobacterium geofontis	1	0.000554607
Kosmotoga olearia	1	0.000554607
Thermosipho africanus	1	0.000554607
Haloplasma contractile	1	0.000554607
Nanoarchaeum equitans	1	0.000554607
Archaeoglobus veneficus	1	0.000554607
Ferroglobus placidus	1	0.000554607
Methanothermobacter marburgensis	1	0.000554607
Methanocaldococcus jannaschii	1	0.000554607
Methanocaldococcus vulcanius	1	0.000554607
Methanococcus voltae	1	0.000554607
Halalkalicoccus jeotgali	1	0.000554607
Methanosphaerula palustris	1	0.000554607
Methanospirillum hungatei	1	0.000554607
Methanosaeta harundinacea	1	0.000554607
Methanothrix thermoacetophila	1	0.000554607
Pyrococcus sp. NA2	1	0.000554607
Thermococcus gammatolerans	1	0.000554607
Staphylothermus marinus	1	0.000554607

## Sheet: Table S7
Table S7. Taxonomy, number of reads and relative abundance of reads aligned to significantly enriched species in summer AW.
Taxa	Reads	%
Pelagibacterales	419398	53.4952
unclassified Alphaproteobacteria	191217	24.3902
Flavobacteriales	37329	4.7614
Synechococcales	30896	3.94086
Rhodobacterales	22099	2.81878
Cellvibrionales	21311	2.71827
unclassified Flavobacteriia	12408	1.58267
Puniceicoccales	5601	0.714421
Nitrosomonadales	5333	0.680237
Rhizobiales	4697	0.599113
Alteromonadales	4075	0.519776
Lentisphaerales	3114	0.397198
Sphingomonadales	2752	0.351024
Vibrionales	2634	0.335973
Cytophagales	2189	0.279212
Planctomycetales	1951	0.248855
Oceanospirillales	1848	0.235717
Burkholderiales	1070	0.136481
Verrucomicrobiales	1032	0.131634
Rhodospirillales	1024	0.130614
unclassified Gammaproteobacteria	924	0.117858
Thiotrichales	847	0.108037
Myxococcales	555	0.0707915
Chromatiales	460	0.0586741
Clostridiales	434	0.0553577
Bacteroidales	426	0.0543373
Caulobacterales	418	0.0533169
Sphingobacteriales	410	0.0522965
Parvularculales	364	0.046429
Pseudomonadales	354	0.0451535
unclassified Verrucomicrobiae	343	0.0437504
Parachlamydiales	320	0.0408167
Rickettsiales	281	0.0358422
Chthoniobacterales	269	0.0343116
Chlorobiales	234	0.0298472
Campylobacterales	233	0.0297197
environmental samples <Bacteroidetes>	226	0.0288268
Saprospirales	201	0.025638
Enterobacterales	197	0.0251278
Oscillatoriales	196	0.0250003
Desulfuromonadales	187	0.0238523
Deinococcales	172	0.021939
Bacteriovoracales	160	0.0204084
Deferribacterales	154	0.0196431
Chitinophagales	142	0.0181124
Desulfovibrionales	138	0.0176022
Spirochaetales	131	0.0167094
Micrococcales	124	0.0158165
Bacillales	120	0.0153063
Fusobacteriales	112	0.0142859
Halanaerobiales	107	0.0136481
Tissierellales	107	0.0136481
Salinisphaerales	104	0.0132654
Selenomonadales	97	0.0123726
Desulfobacterales	93	0.0118624
Synergistales	92	0.0117348
Bryobacterales	90	0.0114797
Neisseriales	89	0.0113522
Chloroflexales	83	0.0105868
Thermoanaerobacterales	83	0.0105868
Rhodocyclales	82	0.0104593
Corynebacteriales	82	0.0104593
Aeromonadales	77	0.00982153
Opitutales	74	0.00943887
Pasteurellales	68	0.00867356
Streptomycetales	65	0.0082909
Methylococcales	62	0.00790824
Bacteroidetes Order II. Incertae sedis	59	0.00752559
Nitrosopumilales	58	0.00739803
Acidobacteriales	57	0.00727048
Legionellales	57	0.00727048
unclassified Betaproteobacteria	44	0.0056123
Thermales	44	0.0056123
Pseudonocardiales	42	0.0053572
Veillonellales	39	0.00497454
Magnetococcales	38	0.00484699
Chroococcales	33	0.00420923
Syntrophobacterales	32	0.00408167
Lactobacillales	32	0.00408167
Gemmatimonadales	31	0.00395412
Solirubrobacterales	30	0.00382657
Catenulisporales	29	0.00369902
Nostocales	29	0.00369902
Methanococcales	29	0.00369902
Desulfarculales	28	0.00357147
Aquificales	27	0.00344391
Propionibacteriales	27	0.00344391
Rubrobacterales	26	0.00331636
Streptosporangiales	25	0.00318881
Nitrospirales	24	0.00306126
unclassified Actinobacteria (class)	24	0.00306126
Xanthomonadales	23	0.0029337
Frankiales	23	0.0029337
Thermodesulfobacteriales	23	0.0029337
Bifidobacteriales	20	0.00255105
Dictyoglomales	19	0.00242349
Thermotogales	19	0.00242349
Thermoproteales	19	0.00242349
Leptospirales	17	0.00216839
Actinomycetales	17	0.00216839
Desulfurellales	16	0.00204084
unclassified Terrabacteria group	16	0.00204084
Nautiliales	14	0.00178573
Brachyspirales	14	0.00178573
Nakamurellales	14	0.00178573
Archaeoglobales	14	0.00178573
Methanosarcinales	14	0.00178573
Methanomicrobiales	13	0.00165818
Chrysiogenales	12	0.00153063
Acidithiobacillales	12	0.00153063
Micromonosporales	11	0.00140308
Eggerthellales	11	0.00140308
Holosporales	10	0.00127552
unclassified Epsilonproteobacteria	10	0.00127552
Sphaerobacterales	10	0.00127552
Desulfurobacteriales	9	0.00114797
Methylacidiphilales	9	0.00114797
Chloracidobacterium	8	0.00102042
Fibrobacterales	8	0.00102042
Actinobacteria incertae sedis	8	0.00102042
Dehalococcoidales	8	0.00102042
Erysipelotrichales	8	0.00102042
Sulfolobales	8	0.00102042
Acidimicrobiales	7	0.000892866
Anaerolineales	7	0.000892866
Gloeobacterales	7	0.000892866
Mycoplasmatales	7	0.000892866
Petrotogales	7	0.000892866
Methanobacteriales	7	0.000892866
Cardiobacteriales	6	0.000765314
Bdellovibrionales	6	0.000765314
Geodermatophilales	6	0.000765314
Coriobacteriales	6	0.000765314
Ktedonobacterales	6	0.000765314
Halobacteriales	6	0.000765314
Glycomycetales	5	0.000637762
Mariprofundales	4	0.000510209
Chlamydiales	4	0.000510209
Herpetosiphonales	4	0.000510209
Acidaminococcales	4	0.000510209
unclassified Bacteroidetes	3	0.000382657
Methanocellales	3	0.000382657
Thermococcales	3	0.000382657
Acidothermales	2	0.000255105
Kineosporiales	2	0.000255105
Thermomicrobiales	2	0.000255105
Acholeplasmatales	2	0.000255105
Kosmotogales	2	0.000255105
Haloplasmatales	2	0.000255105
Thermoplasmatales	2	0.000255105
Natrialbales	2	0.000255105
Dehalogenimonas	1	0.000127552
Eukaryota	1	0.000127552

## Sheet: Table S8
Table S8. Taxonomy, number of reads and relative abundance of reads aligned to significantly enriched species in winter AW.
Taxa	Reads	%
Synechococcales	565736	59.4405
Pelagibacterales	229655	24.1293
Nitrosomonadales	67617	7.10436
Rhodobacterales	16664	1.75085
Flavobacteriales	12195	1.2813
unclassified Alphaproteobacteria	11757	1.23528
Cellvibrionales	5710	0.599936
Rhizobiales	4688	0.492557
Nitrosopumilales	4183	0.439498
Cytophagales	4129	0.433824
unclassified Flavobacteriia	3157	0.331698
Sphingomonadales	2132	0.224004
Oceanospirillales	2050	0.215389
Alteromonadales	1520	0.159703
Myxococcales	1336	0.14037
Burkholderiales	1008	0.105908
Clostridiales	952	0.100024
Parvularculales	827	0.0868909
unclassified Gammaproteobacteria	811	0.0852098
Planctomycetales	802	0.0842642
Campylobacterales	679	0.0713409
Thiotrichales	610	0.0640912
Chromatiales	606	0.063671
Bacteroidales	593	0.0623051
Oscillatoriales	546	0.0573669
Rhodospirillales	515	0.0541098
Chlorobiales	429	0.045074
Vibrionales	405	0.0425524
Pseudomonadales	394	0.0413966
Desulfuromonadales	362	0.0380345
unclassified Verrucomicrobiae	341	0.0358281
Sphingobacteriales	327	0.0343571
environmental samples <Bacteroidetes>	291	0.0305747
Desulfovibrionales	287	0.0301544
Enterobacterales	267	0.0280531
Parachlamydiales	264	0.0277379
Bacillales	257	0.0270024
Methylococcales	237	0.024901
Legionellales	234	0.0245858
Deferribacterales	232	0.0243757
Caulobacterales	219	0.0230098
Spirochaetales	216	0.0226946
Verrucomicrobiales	208	0.0218541
Puniceicoccales	202	0.0212237
Desulfobacterales	196	0.0205933
Neisseriales	184	0.0193324
Methanococcales	176	0.0184919
Thermoanaerobacterales	173	0.0181767
Rickettsiales	167	0.0175463
Methanosarcinales	165	0.0173362
Corynebacteriales	156	0.0163905
Fusobacteriales	155	0.0162855
Salinisphaerales	144	0.0151297
Nostocales	137	0.0143943
Nautiliales	136	0.0142892
Nitrospirales	129	0.0135537
Saprospirales	128	0.0134487
Bacteriovoracales	122	0.0128182
Lactobacillales	121	0.0127132
Chloroflexales	117	0.0122929
Aquificales	116	0.0121878
Micrococcales	116	0.0121878
Lentisphaerales	115	0.0120828
Chitinophagales	103	0.010822
Rhodocyclales	97	0.0101916
Deinococcales	93	0.00977129
Tissierellales	92	0.00966622
Chroococcales	91	0.00956115
Halanaerobiales	91	0.00956115
Pasteurellales	90	0.00945609
Magnetococcales	89	0.00935102
Chthoniobacterales	89	0.00935102
Bacteroidetes Order II. Incertae sedis	82	0.00861554
Acidobacteriales	74	0.007775
Thermales	73	0.00766994
Selenomonadales	73	0.00766994
Acidithiobacillales	70	0.00735473
unclassified Betaproteobacteria	66	0.00693446
Propionibacteriales	64	0.00672433
Frankiales	63	0.00661926
Synergistales	60	0.00630406
Thermodesulfobacteriales	52	0.00546352
Syntrophobacterales	50	0.00525338
Aeromonadales	50	0.00525338
unclassified Terrabacteria group	50	0.00525338
Methanobacteriales	50	0.00525338
Methanomicrobiales	50	0.00525338
Opitutales	49	0.00514831
Streptomycetales	49	0.00514831
Thermotogales	48	0.00504325
Veillonellales	47	0.00493818
Xanthomonadales	44	0.00462298
Rubrobacterales	43	0.00451791
Brachyspirales	42	0.00441284
Sphaerobacterales	39	0.00409764
unclassified Epsilonproteobacteria	37	0.0038875
Solirubrobacterales	37	0.0038875
Ktedonobacterales	37	0.0038875
Desulfurellales	36	0.00378243
unclassified Actinobacteria (class)	36	0.00378243
Leptospirales	35	0.00367737
Streptosporangiales	35	0.00367737
Haloplasmatales	33	0.00346723
Gemmatimonadales	32	0.00336216
Chrysiogenales	31	0.0032571
Acidimicrobiales	31	0.0032571
Glycomycetales	30	0.00315203
Eggerthellales	30	0.00315203
Dehalogenimonas	30	0.00315203
Kosmotogales	30	0.00315203
Petrotogales	30	0.00315203
Desulfurobacteriales	29	0.00304696
Herpetosiphonales	28	0.00294189
Erysipelotrichales	28	0.00294189
Bryobacterales	27	0.00283683
Thermococcales	27	0.00283683
Dictyoglomales	25	0.00262669
Archaeoglobales	25	0.00262669
Geodermatophilales	24	0.00252162
Desulfarculales	23	0.00241656
Gloeobacterales	23	0.00241656
Mycoplasmatales	22	0.00231149
Natranaerobiales	21	0.00220642
unclassified Bacteroidetes	20	0.00210135
Pseudonocardiales	20	0.00210135
Anaerolineales	20	0.00210135
Fibrobacterales	19	0.00199628
Mariprofundales	19	0.00199628
Nakamurellales	19	0.00199628
Eukaryota	18	0.00189122
Actinobacteria incertae sedis	17	0.00178615
Coriobacteriales	17	0.00178615
Actinomycetales	16	0.00168108
Halobacteriales	16	0.00168108
Haloferacales	16	0.00168108
Cardiobacteriales	14	0.00147095
Thermoplasmatales	14	0.00147095
Coprothermobacterales	12	0.00126081
Catenulisporales	12	0.00126081
Micromonosporales	12	0.00126081
Bifidobacteriales	11	0.00115574
Dehalococcoidales	11	0.00115574
Desulfurococcales	11	0.00115574
Elusimicrobiales	8	0.000840541
Methylacidiphilales	8	0.000840541
Sulfolobales	8	0.000840541
Chloracidobacterium	7	0.000735473
Thermomicrobiales	7	0.000735473
Nanoarchaeales	7	0.000735473
Holosporales	5	0.000525338
Bdellovibrionales	5	0.000525338
Acidothermales	5	0.000525338
Acidaminococcales	5	0.000525338
Acholeplasmatales	5	0.000525338
DHVE2 group	4	0.00042027
Natrialbales	4	0.00042027
Methanocellales	4	0.00042027
Thermoproteales	4	0.00042027
Chlamydiales	3	0.000315203
environmental samples <candidate division Termite group 1>	2	0.000210135
Methanopyrales	2	0.000210135
Kineosporiales	1	0.000105068
Candidatus Korarchaeota	1	0.000105068
Acidilobales	1	0.000105068

## Sheet: Table S9
Table S9. Taxonomy, number of reads and relative abundance of reads aligned to significantly enriched species in summer MS.
Taxa	Reads	%
Vibrionales	43217	27.9364
Pelagibacterales	33717	21.7954
Rhodobacterales	20445	13.2161
unclassified Alphaproteobacteria	14669	9.48235
Cellvibrionales	8875	5.73698
Alteromonadales	7546	4.87789
Synechococcales	3987	2.57728
Flavobacteriales	3340	2.15905
Puniceicoccales	3318	2.14482
Planctomycetales	1250	0.808026
unclassified Flavobacteriia	1220	0.788633
Lentisphaerales	1086	0.702013
Rhizobiales	912	0.589536
unclassified Gammaproteobacteria	810	0.523601
Nitrosomonadales	805	0.520369
Cytophagales	794	0.513258
Parachlamydiales	687	0.444091
Oceanospirillales	658	0.425345
Myxococcales	586	0.378803
Parvularculales	544	0.351653
Saprospirales	496	0.320625
unclassified Verrucomicrobiae	483	0.312221
Thiotrichales	357	0.230772
Chromatiales	322	0.208147
Sphingomonadales	313	0.20233
Burkholderiales	255	0.164837
Clostridiales	207	0.133809
Desulfobacterales	174	0.112477
Pseudomonadales	158	0.102134
Bacteroidales	142	0.0917917
Desulfuromonadales	141	0.0911453
Rhodospirillales	140	0.0904989
Chthoniobacterales	135	0.0872668
Verrucomicrobiales	134	0.0866204
Enterobacterales	130	0.0840347
Sphingobacteriales	126	0.081449
Caulobacterales	124	0.0801562
Desulfovibrionales	113	0.0730455
Oscillatoriales	94	0.0607636
Chlorobiales	93	0.0601171
Fusobacteriales	93	0.0601171
Chitinophagales	83	0.0536529
Chloroflexales	81	0.0523601
Bacteriovoracales	80	0.0517137
Campylobacterales	74	0.0478351
Bacillales	71	0.0458959
Aeromonadales	68	0.0439566
environmental samples <Bacteroidetes>	58	0.0374924
Bacteroidetes Order II. Incertae sedis	52	0.0336139
Corynebacteriales	48	0.0310282
Micrococcales	48	0.0310282
Deinococcales	48	0.0310282
Spirochaetales	45	0.0290889
Chroococcales	45	0.0290889
Streptomycetales	44	0.0284425
Neisseriales	43	0.0277961
Nitrosopumilales	43	0.0277961
Acidobacteriales	42	0.0271497
Bryobacterales	38	0.024564
Methylococcales	38	0.024564
Opitutales	37	0.0239176
Rickettsiales	35	0.0226247
Salinisphaerales	34	0.0219783
Ktedonobacterales	32	0.0206855
Deferribacterales	31	0.020039
Rhodocyclales	31	0.020039
Thermoanaerobacterales	29	0.0187462
Thermales	28	0.0180998
Methanosarcinales	28	0.0180998
Synergistales	27	0.0174534
Frankiales	24	0.0155141
Syntrophobacterales	23	0.0148677
Pasteurellales	21	0.0135748
Propionibacteriales	21	0.0135748
unclassified Betaproteobacteria	20	0.0129284
Streptosporangiales	20	0.0129284
Gemmatimonadales	19	0.012282
Nostocales	18	0.0116356
Nitrospirales	17	0.0109892
Magnetococcales	16	0.0103427
Halanaerobiales	16	0.0103427
Pseudonocardiales	15	0.00969631
Herpetosiphonales	15	0.00969631
Lactobacillales	15	0.00969631
Desulfarculales	14	0.00904989
Legionellales	14	0.00904989
Methanomicrobiales	14	0.00904989
Selenomonadales	13	0.00840347
Acidithiobacillales	12	0.00775705
Xanthomonadales	12	0.00775705
Chrysiogenales	11	0.00711063
Catenulisporales	11	0.00711063
Aquificales	10	0.00646421
Fibrobacterales	10	0.00646421
Leptospirales	10	0.00646421
Sphaerobacterales	10	0.00646421
Veillonellales	10	0.00646421
Micromonosporales	9	0.00581779
Nakamurellales	9	0.00581779
Solirubrobacterales	9	0.00581779
unclassified Terrabacteria group	9	0.00581779
Thermotogales	9	0.00581779
unclassified Epsilonproteobacteria	8	0.00517137
Rubrobacterales	8	0.00517137
Anaerolineales	8	0.00517137
Gloeobacterales	8	0.00517137
Chloracidobacterium	7	0.00452495
Bdellovibrionales	7	0.00452495
Actinobacteria incertae sedis	7	0.00452495
Natranaerobiales	7	0.00452495
Tissierellales	7	0.00452495
Methylacidiphilales	6	0.00387852
Brachyspirales	6	0.00387852
Glycomycetales	6	0.00387852
Halobacteriales	6	0.00387852
Desulfurobacteriales	5	0.0032321
Acidimicrobiales	5	0.0032321
Mycoplasmatales	5	0.0032321
Thermodesulfobacteriales	5	0.0032321
Thermococcales	5	0.0032321
Thermoproteales	5	0.0032321
Dictyoglomales	4	0.00258568
Mariprofundales	4	0.00258568
Acidothermales	4	0.00258568
Methanobacteriales	4	0.00258568
Haloferacales	4	0.00258568
Cardiobacteriales	3	0.00193926
Chlamydiales	3	0.00193926
Actinomycetales	3	0.00193926
Erysipelotrichales	3	0.00193926
Archaeoglobales	3	0.00193926
Desulfurellales	2	0.00129284
Bifidobacteriales	2	0.00129284
Coriobacteriales	2	0.00129284
Acholeplasmatales	2	0.00129284
Kosmotogales	2	0.00129284
Thermoplasmatales	2	0.00129284
Methanococcales	2	0.00129284
Desulfurococcales	2	0.00129284
Coprothermobacterales	1	0.000646421
Elusimicrobiales	1	0.000646421
unclassified Bacteroidetes	1	0.000646421
Geodermatophilales	1	0.000646421
Kineosporiales	1	0.000646421
unclassified Actinobacteria (class)	1	0.000646421
Dehalogenimonas	1	0.000646421
Thermomicrobiales	1	0.000646421
Acidaminococcales	1	0.000646421
Haloplasmatales	1	0.000646421
Natrialbales	1	0.000646421
Methanocellales	1	0.000646421
Sulfolobales	1	0.000646421

## Sheet: Table S10
Table S10. Taxonomy, number of reads and relative abundance of reads aligned to significantly enriched species in winter MS.
Taxa	Reads	%
Synechococcales	3470746	91.5845
Pelagibacterales	64931	1.71337
Rhodobacterales	35625	0.940057
Flavobacteriales	35435	0.935043
Nitrosomonadales	33320	0.879234
unclassified Flavobacteriia	27081	0.714602
Cellvibrionales	26480	0.698743
Planctomycetales	21571	0.569206
unclassified Alphaproteobacteria	7730	0.203976
Nitrosopumilales	7672	0.202445
Myxococcales	7593	0.200361
Cytophagales	3631	0.0958132
environmental samples <Bacteroidetes>	2901	0.0765503
Rhizobiales	2744	0.0724075
Bacteroidales	1921	0.0506905
Alteromonadales	1783	0.047049
Oceanospirillales	1743	0.0459935
unclassified Gammaproteobacteria	1707	0.0450436
Chromatiales	1616	0.0426423
Clostridiales	1549	0.0408743
Burkholderiales	1276	0.0336705
Sphingobacteriales	1063	0.02805
Chthoniobacterales	1034	0.0272847
Desulfuromonadales	976	0.0257543
Oscillatoriales	959	0.0253057
unclassified Verrucomicrobiae	931	0.0245668
Pseudomonadales	917	0.0241974
Sphingomonadales	890	0.0234849
Parachlamydiales	826	0.0217961
Thiotrichales	807	0.0212948
Chlorobiales	759	0.0200282
Campylobacterales	689	0.018181
Rhodospirillales	676	0.017838
Desulfovibrionales	668	0.0176269
Legionellales	658	0.017363
Verrucomicrobiales	627	0.016545
Enterobacterales	622	0.0164131
Micrococcales	618	0.0163075
Saprospirales	595	0.0157006
Corynebacteriales	559	0.0147506
Bacillales	539	0.0142229
Vibrionales	500	0.0131938
Puniceicoccales	460	0.0121383
Desulfobacterales	447	0.0117952
Chloroflexales	408	0.0107661
Spirochaetales	386	0.0101856
Frankiales	375	0.00989534
Streptomycetales	357	0.00942036
Thermoanaerobacterales	354	0.0093412
Deferribacterales	344	0.00907732
Neisseriales	337	0.00889261
Methylococcales	336	0.00886622
Deinococcales	326	0.00860235
Chitinophagales	315	0.00831208
Acidimicrobiales	297	0.00783711
Bacteriovoracales	273	0.0072038
Lentisphaerales	263	0.00693993
Rickettsiales	258	0.00680799
Fusobacteriales	257	0.0067816
Propionibacteriales	257	0.0067816
Acidobacteriales	253	0.00667605
Chroococcales	241	0.0063594
Thermales	239	0.00630663
Bacteroidetes Order II. Incertae sedis	234	0.00617469
Methanosarcinales	223	0.00588443
Salinisphaerales	222	0.00585804
Syntrophobacterales	218	0.00575249
Caulobacterales	214	0.00564694
Tissierellales	201	0.0053039
Selenomonadales	199	0.00525113
Nostocales	198	0.00522474
Pasteurellales	188	0.00496086
Aquificales	181	0.00477615
Opitutales	176	0.00464421
Lactobacillales	171	0.00451227
Solirubrobacterales	164	0.00432756
Streptosporangiales	160	0.00422201
Aeromonadales	157	0.00414285
Rubrobacterales	154	0.00406368
Bryobacterales	153	0.0040373
Rhodocyclales	140	0.00369426
Halanaerobiales	138	0.00364148
Methanococcales	138	0.00364148
Acidithiobacillales	135	0.00356232
Nitrospirales	133	0.00350955
Pseudonocardiales	126	0.00332483
Synergistales	121	0.0031929
Magnetococcales	117	0.00308734
Gemmatimonadales	115	0.00303457
Micromonosporales	114	0.00300818
Sphaerobacterales	112	0.00295541
Nakamurellales	111	0.00292902
Catenulisporales	107	0.00282347
Nautiliales	105	0.00277069
Thermodesulfobacteriales	104	0.00274431
Veillonellales	103	0.00271792
Ktedonobacterales	101	0.00266514
Desulfarculales	100	0.00263876
Chrysiogenales	97	0.00255959
Methanomicrobiales	96	0.00253321
Herpetosiphonales	95	0.00250682
unclassified Betaproteobacteria	91	0.00240127
unclassified Bacteroidetes	85	0.00224294
Thermotogales	84	0.00221656
Gloeobacterales	81	0.00213739
unclassified Terrabacteria group	75	0.00197907
Actinomycetales	72	0.0018999
Parvularculales	70	0.00184713
Xanthomonadales	68	0.00179435
Fibrobacterales	65	0.00171519
Glycomycetales	65	0.00171519
Dictyoglomales	62	0.00163603
Brachyspirales	61	0.00160964
Anaerolineales	59	0.00155687
unclassified Epsilonproteobacteria	58	0.00153048
Methylacidiphilales	56	0.0014777
Archaeoglobales	54	0.00142493
Methanobacteriales	54	0.00142493
Cardiobacteriales	53	0.00139854
Acidothermales	52	0.00137215
Coriobacteriales	52	0.00137215
Leptospirales	51	0.00134577
Geodermatophilales	50	0.00131938
Eggerthellales	50	0.00131938
Actinobacteria incertae sedis	49	0.00129299
Kineosporiales	46	0.00121383
Eukaryota	46	0.00121383
Thermococcales	45	0.00118744
Desulfurobacteriales	44	0.00116105
Erysipelotrichales	43	0.00113467
Thermomicrobiales	42	0.00110828
Mariprofundales	38	0.00100273
Bifidobacteriales	38	0.00100273
Haloplasmatales	35	0.000923565
Halobacteriales	31	0.000818014
Natranaerobiales	30	0.000791627
Chloracidobacterium	26	0.000686077
Desulfurellales	25	0.000659689
Sulfolobales	25	0.000659689
Elusimicrobiales	22	0.000580526
Dehalogenimonas	22	0.000580526
Petrotogales	20	0.000527751
Kosmotogales	19	0.000501364
Methanocellales	18	0.000474976
Desulfurococcales	17	0.000448589
Chlamydiales	16	0.000422201
Mycoplasmatales	15	0.000395813
Thermoplasmatales	14	0.000369426
Dehalococcoidales	13	0.000343038
Acidaminococcales	13	0.000343038
Bdellovibrionales	10	0.000263876
Haloferacales	10	0.000263876
Thermoproteales	10	0.000263876
Coprothermobacterales	8	0.000211101
Acholeplasmatales	8	0.000211101
Nanoarchaeales	7	0.000184713
Holosporales	6	0.000158325
DHVE2 group	5	0.000131938
Methanopyrales	3	7.91627e-05
Natrialbales	2	5.27751e-05
environmental samples <candidate division Termite group 1>	1	2.63876e-05
unclassified Actinobacteria (class)	1	2.63876e-05
Acidilobales	1	2.63876e-05

[truncated: 7 more sheets: Table S11, Table S12, Table S13, Table S14, Table S15, Table S16, Table S17]
